# Supplementary material for: Characterizing the bacterial microbiota in different gastrointestinal tract segments of the Bactrian camel
Source: Sci Rep. 2018 Jan 12;8:654. doi: 10.1038/s41598-017-18298-7 (PMC5766590; doi:10.1038/s41598-017-18298-7)
Supplement: Supplementary file 1 — Supplementary Table S2 [file 41598_2017_18298_MOESM1_ESM.csv]

#Supplementary Table S2, The 16S rRNA copy number adjusted counts for phyla present in each sample
Taxon	12Z4	12Z5	12Z6	12Z7	12Z8	12Z9	12Z10	12Z11	12Z12	12Z13	12Z14	FB4	FB5	FB6	FB7	FB8	FB9	FB10	FB11	FB12	FB13	FB14	HC4	HC5	HC6	HC7	HC8	HC9	HC10	HC11	HC12	HC13	HC14	JC4	JC5	JC6	JC7	JC8	JC9	JC10	JC11	JC12	JC13	JC14	KC4	KC5	KC6	KC7	KC8
No blast hit;Other	1	2055	2	0	67	534	0	369	86	417	8	1	0	1	0	0	1	0	0	3	0	9	1	0	6	1	1	0	1	0	0	0	34	1	0	0	2	0	0	1	27	2	1	3	20	8	22	6	19
k__Archaea;p__Euryarchaeota	2	24	23	29	9	2	31	123	18	3	38	134	14	175	1791	260	720	1780	1577	3000	195	2118	103	27	145	587	372	1562	46	1088	1851	795	116	173	5	81	366	510	650	993	815	2735	1353	4750	41	21	20	70	121
k__Bacteria;p__	0	0	0	0	0	0	7	0	0	0	0	0	0	0	0	0	0	0	0	0	0	0	0	0	0	0	0	0	0	0	0	0	0	0	0	0	0	0	0	0	0	0	0	0	1	0	0	0	0
k__Bacteria;p__Acidobacteria	36	65	46	5	33	315	8	121	327	777	224	1	2	1	1	1	0	0	0	3	2	2	1	0	0	0	2	0	47	0	1	6	5	1	0	1	1	0	0	2	0	3	0	1	144	261	60	44	68
k__Bacteria;p__Actinobacteria	3690	6726	6091	2912	6735	185	59	807	332	657	1294	206	166	236	135	312	70	223	163	173	182	356	243	256	195	240	131	110	1296	166	122	261	428	132	153	128	107	103	294	350	51	170	92	202	3012	462	6150	3848	2542
k__Bacteria;p__Armatimonadetes	25	19	56	142	80	6	44	15	0	0	7	0	0	0	0	0	0	0	0	0	0	0	0	0	0	0	0	0	0	0	0	0	0	0	0	0	0	0	0	0	0	0	0	0	4	0	2	5	1
k__Bacteria;p__BRC1	0	0	2	17	4	3	8	0	0	0	1	0	0	0	0	0	0	0	0	0	0	0	0	0	0	0	0	0	0	0	0	0	0	0	0	0	0	0	0	0	0	0	0	0	0	0	0	0	0
k__Bacteria;p__Bacteroidetes	4410	3598	7486	7832	3588	1915	13034	2012	99	285	548	3184	7647	14796	8040	583	3667	3270	2398	2387	6605	34602	1551	11515	9038	7301	1481	1876	480	4971	4107	5286	4915	2389	2796	7431	9957	818	2645	6231	13013	2716	8515	33992	635	4975	390	149	271
k__Bacteria;p__Chloroflexi	202	85	46	113	108	36	91	185	166	41	142	4	1	2	0	0	0	4	5	8	0	13	4	5	6	5	0	1	73	5	2	4	3	2	3	3	2	0	0	1	3	6	0	10	300	22	86	240	269
k__Bacteria;p__Cyanobacteria	40	28	47	13	24	15	15	32	6577	51	180	116	17	129	305	277	134	193	675	379	31	325	220	35	24	570	53	206	42	802	99	187	18	90	15	39	234	145	596	344	334	237	157	300	11	37	69	42	31
k__Bacteria;p__Deferribacteres	0	0	0	0	0	0	0	0	1	0	0	29	3	14	24	42	3	38	11	28	5	92	8	2	4	6	4	74	0	27	2	9	6	10	2	6	16	38	11	9	12	28	17	34	2	0	0	0	2
k__Bacteria;p__Elusimicrobia	0	1	0	0	2	0	1	0	0	0	0	0	0	0	0	0	0	0	0	0	0	0	0	0	0	0	0	0	0	0	0	0	0	0	0	0	0	0	0	0	0	0	0	1	0	0	0	0	0
k__Bacteria;p__Fibrobacteres	3899	297	1409	530	679	300	689	78	1	12	8	16	2	3	4	53	4	63	11	37	15	67	11	3	2	0	23	3	1	6	13	17	1	9	1	2	3	35	8	10	2	14	43	89	152	17	43	9	5
k__Bacteria;p__Firmicutes	10125	20251	6878	13825	8792	19209	11828	21139	11208	4949	18345	10839	14004	16065	9199	7273	8716	9717	7513	10371	12949	30790	13527	15479	11411	11503	12111	10477	28717	8795	11486	11470	14858	12346	9304	13158	9874	8484	10102	13331	5006	12163	10982	30710	21298	22340	20297	23008	24060
k__Bacteria;p__Fusobacteria	0	0	0	0	0	0	0	0	0	81	0	0	0	0	0	0	0	0	10	0	0	0	0	0	0	0	0	0	0	20	0	0	0	0	0	0	0	0	0	0	9	0	0	0	0	0	0	0	0
k__Bacteria;p__LD1	41	9	60	5	23	1	20	0	3	0	2	0	0	0	0	0	0	0	0	0	0	1	0	0	0	0	0	0	0	0	0	0	0	0	0	0	0	0	0	0	0	0	0	0	11	0	1	0	5
k__Bacteria;p__Lentisphaerae	1584	441	899	320	923	159	953	160	4	10	9	388	44	244	203	562	1377	2039	393	1753	153	803	909	58	138	233	395	2277	2	344	518	452	30	431	18	111	193	846	1715	795	136	1198	570	1132	125	12	8	1	11
k__Bacteria;p__Nitrospirae	0	0	0	0	0	1	0	0	0	0	0	0	0	0	0	0	0	0	0	0	0	0	0	0	0	0	0	0	0	0	0	0	0	0	0	0	0	0	0	0	0	0	0	0	0	0	0	0	2
k__Bacteria;p__OD1	0	1	1	0	0	4	0	2	5	0	2	0	0	0	0	0	0	0	0	0	0	0	0	0	0	0	0	0	1	1	0	0	2	0	1	0	0	0	0	0	0	1	0	0	1	2	5	1	0
k__Bacteria;p__Planctomycetes	171	391	78	783	180	7	261	503	28	29	638	134	7	228	189	300	69	116	133	233	181	191	359	17	5	165	237	109	38	108	224	94	47	403	6	65	107	178	337	227	32	239	469	392	127	45	78	99	1031
k__Bacteria;p__Proteobacteria	2122	2488	1461	980	2256	8854	434	4741	14315	16139	9247	4961	1346	1061	1412	1742	1325	1023	1310	1119	669	2464	3367	1658	963	1490	1268	1427	2349	938	914	1236	420	2135	920	622	938	2685	1677	744	464	1613	1109	2430	6212	5960	2975	5092	3484
k__Bacteria;p__SR1	32	0	25	9	84	16	20	2	0	2	0	0	0	0	0	0	0	0	0	0	0	0	0	0	0	0	0	0	0	0	0	0	0	0	0	0	0	0	0	0	0	0	0	0	3	0	4	0	1
k__Bacteria;p__Spirochaetes	674	239	780	603	317	108	605	47	6	2	10	488	77	202	143	231	115	956	91	499	243	666	181	49	29	64	103	95	5	84	66	106	314	202	32	132	127	223	144	160	47	240	236	388	45	28	21	8	8
k__Bacteria;p__Synergistetes	259	45	179	444	178	14	81	50	3	0	9	0	0	0	0	0	1	2	0	0	0	0	0	1	0	0	0	0	0	0	0	1	0	0	1	0	1	0	0	0	0	0	0	0	19	9	9	2	16
k__Bacteria;p__TM7	18	67	15	58	61	10	30	73	18	15	416	5	0	9	2	2	1	4	1	1	0	33	2	3	13	2	4	17	65	3	1	5	12	5	0	11	1	3	1	3	5	0	2	101	30	9	609	44	284
k__Bacteria;p__Tenericutes	239	113	162	220	211	114	103	144	232	19	113	42	55	243	167	89	107	91	95	108	66	484	105	123	129	143	118	119	89	44	52	85	85	54	48	170	87	90	194	65	69	95	50	392	77	39	627	137	140
k__Bacteria;p__Verrucomicrobia	4664	2413	6711	3091	5828	1727	2224	779	342	607	1711	13716	7979	10691	10534	16062	13137	15234	17362	12103	12246	17165	17626	6763	8183	9988	14572	15547	23	18436	13899	12568	8603	12825	6602	7914	7255	19420	17328	25328	5482	12676	15787	19263	585	1051	230	202	880
k__Bacteria;p__WPS-2	17	17	12	5	23	1	5	8	0	0	0	0	0	0	0	0	0	0	0	0	0	0	0	0	0	0	0	0	0	0	0	0	0	0	0	0	0	0	0	0	0	0	0	0	4	2	2	0	0
k__Bacteria;p__WS3	0	0	0	0	0	0	0	0	0	13	0	0	0	0	0	0	0	0	0	1	0	0	0	0	0	0	0	0	0	0	0	0	0	0	0	0	0	0	0	0	0	0	0	0	0	0	0	0	0
k__Bacteria;p__[Thermi]	0	0	0	0	0	43	0	0	0	2	10	0	0	0	0	0	0	0	0	0	0	0	0	0	0	0	0	0	0	0	0	0	0	0	0	0	0	0	0	0	0	0	1	0	0	0	0	0	0
[truncated: 50 more columns]
