# Supplementary material for: Characterizing the bacterial microbiota in different gastrointestinal tract segments of the Bactrian camel
Source: Sci Rep. 2018 Jan 12;8:654. doi: 10.1038/s41598-017-18298-7 (PMC5766590; doi:10.1038/s41598-017-18298-7)
Supplement: Supplementary file 2 — Supplementary Table S4 [file 41598_2017_18298_MOESM2_ESM.csv]

#Supplementary Table S4,The 16S rRNA copy number adjusted counts for genera present in each sample
Taxon	12Z4	12Z5	12Z6	12Z7	12Z8	12Z9	12Z10	12Z11	12Z12	12Z13	12Z14	FB4	FB5	FB6	FB7	FB8	FB9	FB10	FB11	FB12	FB13	FB14	HC4	HC5	HC6	HC7	HC8	HC9	HC10	HC11	HC12	HC13	HC14	JC4	JC5	JC6	JC7	JC8	JC9	JC10	JC11	JC12	JC13	JC14	KC4	KC5	KC6	KC7	KC8
No blast hit;Other;Other;Other;Other;Other	1	2055	2	0	67	534	0	369	86	417	8	1	0	1	0	0	1	0	0	3	0	9	1	0	6	1	1	0	1	0	0	0	34	1	0	0	2	0	0	1	27	2	1	3	20	8	22	6	19
k__Archaea;p__Euryarchaeota;c__Methanobacteria;o__Methanobacteriales;f__Methanobacteriaceae;g__Methanobrevibacter	2	23	2	10	4	0	28	118	15	3	31	0	0	0	3	2	0	2	1	3	3	27	1	4	0	1	1	0	46	2	1	0	1	1	0	1	3	0	0	0	15	5	0	13	40	20	20	70	116
k__Archaea;p__Euryarchaeota;c__Methanomicrobia;o__Methanomicrobiales;f__;g__	0	0	0	0	0	0	0	0	0	0	0	0	0	0	0	0	0	0	0	0	0	0	0	0	0	0	0	0	0	0	0	0	0	0	0	0	0	0	0	0	0	0	0	0	0	0	0	0	0
k__Archaea;p__Euryarchaeota;c__Methanomicrobia;o__Methanomicrobiales;f__Methanocorpusculaceae;g__	0	1	0	0	2	1	0	4	3	0	7	134	14	175	1788	258	720	1778	1576	2997	192	2091	102	23	145	586	371	1562	0	1086	1850	795	115	172	5	80	363	510	650	993	800	2730	1353	4737	1	1	0	0	5
k__Archaea;p__Euryarchaeota;c__Methanomicrobia;o__Methanosarcinales;f__Methanosarcinaceae;g__Methanimicrococcus	0	0	21	19	3	1	3	1	0	0	0	0	0	0	0	0	0	0	0	0	0	0	0	0	0	0	0	0	0	0	0	0	0	0	0	0	0	0	0	0	0	0	0	0	0	0	0	0	0
k__Bacteria;p__;c__;o__;f__;g__	0	0	0	0	0	0	7	0	0	0	0	0	0	0	0	0	0	0	0	0	0	0	0	0	0	0	0	0	0	0	0	0	0	0	0	0	0	0	0	0	0	0	0	0	1	0	0	0	0
k__Bacteria;p__Acidobacteria;c__Acidobacteria-6;o__CCU21;f__;g__	0	0	0	0	0	7	0	0	1	3	0	0	0	0	0	0	0	0	0	0	0	0	0	0	0	0	0	0	0	0	0	0	0	0	0	0	0	0	0	0	0	0	0	0	0	0	0	0	0
k__Bacteria;p__Acidobacteria;c__Acidobacteria-6;o__iii1-15;f__;g__	0	0	0	0	0	2	0	0	0	4	2	0	0	0	0	0	0	0	0	0	0	0	0	0	0	0	0	0	0	0	0	0	0	0	0	0	0	0	0	0	0	0	0	0	0	0	0	0	0
k__Bacteria;p__Acidobacteria;c__Acidobacteria-6;o__iii1-15;f__mb2424;g__	0	0	0	0	0	0	0	0	26	11	0	0	0	0	0	0	0	0	0	0	0	0	0	0	0	0	0	0	0	0	0	0	0	0	0	0	0	0	0	0	0	0	0	0	0	0	0	0	1
k__Bacteria;p__Acidobacteria;c__Acidobacteriia;o__Acidobacteriales;f__Acidobacteriaceae;g__Edaphobacter	0	3	0	0	0	14	0	1	11	25	5	0	0	0	0	0	0	0	0	0	0	0	0	0	0	0	0	0	1	0	0	0	0	0	0	0	0	0	0	0	0	0	0	0	6	9	1	4	1
k__Bacteria;p__Acidobacteria;c__DA052;o__Ellin6513;f__;g__	1	32	5	0	1	159	0	105	192	496	186	1	2	1	0	0	0	0	0	0	2	2	0	0	0	0	2	0	35	0	0	3	3	1	0	0	0	0	0	1	0	2	0	0	77	208	44	28	43
k__Bacteria;p__Acidobacteria;c__Solibacteres;o__Solibacterales;f__;g__	1	27	2	0	0	126	0	15	93	131	27	0	0	0	1	1	0	0	0	1	0	0	0	0	0	0	0	0	6	0	1	2	2	0	0	1	1	0	0	1	0	1	0	1	57	41	12	11	13
k__Bacteria;p__Acidobacteria;c__Solibacteres;o__Solibacterales;f__OPB3;g__	34	3	39	5	32	6	8	0	0	0	1	0	0	0	0	0	0	0	0	0	0	0	1	0	0	0	0	0	0	0	0	0	0	0	0	0	0	0	0	0	0	0	0	0	4	0	3	0	10
k__Bacteria;p__Acidobacteria;c__[Chloracidobacteria];o__;f__;g__	0	0	0	0	0	0	0	0	0	78	3	0	0	0	0	0	0	0	0	2	0	0	0	0	0	0	0	0	0	0	0	0	0	0	0	0	0	0	0	0	0	0	0	0	0	3	0	1	0
k__Bacteria;p__Acidobacteria;c__[Chloracidobacteria];o__DS-100;f__;g__	0	0	0	0	0	0	0	0	0	10	0	0	0	0	0	0	0	0	0	0	0	0	0	0	0	0	0	0	5	0	0	1	0	0	0	0	0	0	0	0	0	0	0	0	0	0	0	0	0
k__Bacteria;p__Acidobacteria;c__[Chloracidobacteria];o__RB41;f__Ellin6075;g__	0	0	0	0	0	1	0	0	4	19	0	0	0	0	0	0	0	0	0	0	0	0	0	0	0	0	0	0	0	0	0	0	0	0	0	0	0	0	0	0	0	0	0	0	0	0	0	0	0
k__Bacteria;p__Actinobacteria;c__Actinobacteria;o__Actinomycetales;f__;g__	0	9	0	0	0	6	0	0	0	18	3	0	0	0	0	0	0	0	0	0	0	1	0	0	0	0	0	0	0	0	0	0	0	1	1	0	0	0	0	0	0	0	0	0	2	10	1	0	2
k__Bacteria;p__Actinobacteria;c__Actinobacteria;o__Actinomycetales;f__Actinomycetaceae;g__	7	7	2	9	23	1	2	2	2	0	4	0	0	0	1	0	0	0	1	0	0	2	0	0	0	0	0	0	2	1	0	0	0	0	0	0	0	1	0	1	0	0	1	0	3	0	0	3	7
k__Bacteria;p__Actinobacteria;c__Actinobacteria;o__Actinomycetales;f__Actinomycetaceae;g__Actinomyces	0	0	0	0	1	0	0	1	1	52	0	0	0	0	0	0	0	0	1	0	0	0	0	4	0	1	0	0	4	0	0	0	0	0	0	0	0	0	0	0	0	0	0	0	1	0	0	0	0
k__Bacteria;p__Actinobacteria;c__Actinobacteria;o__Actinomycetales;f__Corynebacteriaceae;g__Corynebacterium	0	2	0	0	0	2	1	2	3	4	7	0	0	0	0	0	0	2	0	1	0	0	0	0	0	0	0	0	7	0	1	0	1	0	0	0	0	0	0	0	0	4	0	0	0	0	0	2	0
k__Bacteria;p__Actinobacteria;c__Actinobacteria;o__Actinomycetales;f__Frankiaceae;g__	0	3	0	1	0	2	0	0	3	12	4	0	0	0	1	0	0	0	0	1	0	0	0	0	0	0	0	0	2	0	0	1	0	0	0	1	0	0	0	0	0	0	0	0	5	4	4	4	2
k__Bacteria;p__Actinobacteria;c__Actinobacteria;o__Actinomycetales;f__Intrasporangiaceae;g__	0	1	0	0	0	0	0	0	0	0	0	0	0	0	0	0	0	0	0	0	0	0	0	0	0	0	0	0	0	0	0	0	0	0	0	0	0	0	0	0	0	0	0	0	2	0	0	0	0
k__Bacteria;p__Actinobacteria;c__Actinobacteria;o__Actinomycetales;f__Micrococcaceae;g__	0	7	2	0	1	4	1	2	0	17	6	0	0	0	0	0	0	0	0	0	0	0	0	0	0	0	0	0	1	0	0	2	3	0	0	0	0	0	0	0	0	1	1	3	5	12	2	4	9
k__Bacteria;p__Actinobacteria;c__Actinobacteria;o__Actinomycetales;f__Nocardiaceae;g__Rhodococcus	1	0	0	0	1	0	0	14	8	38	0	0	0	1	0	0	0	0	0	0	0	0	0	0	0	0	0	0	6	0	0	0	3	0	0	0	0	0	0	0	0	0	0	0	2	4	0	0	4
k__Bacteria;p__Actinobacteria;c__Actinobacteria;o__Actinomycetales;f__Nocardioidaceae;g__Nocardioides	0	11	0	0	0	0	0	0	0	11	0	0	0	0	0	0	0	0	0	0	0	0	0	0	0	0	0	0	0	0	0	0	0	0	0	0	0	0	0	0	0	0	0	0	0	15	0	0	2
k__Bacteria;p__Actinobacteria;c__Actinobacteria;o__Bifidobacteriales;f__Bifidobacteriaceae;g__	3604	6501	6003	2802	6635	156	0	335	135	412	904	21	96	3	11	2	3	41	9	16	13	112	19	184	105	79	2	17	690	48	19	128	123	7	55	16	40	5	7	29	10	12	16	37	2633	67	4057	3475	868
k__Bacteria;p__Actinobacteria;c__Actinobacteria;o__Bifidobacteriales;f__Bifidobacteriaceae;g__Bifidobacterium	0	9	0	1	0	4	1	278	13	28	8	0	1	0	0	0	0	0	1	0	0	0	0	0	2	0	0	0	0	1	0	2	4	0	2	0	0	0	0	0	0	0	0	0	2	288	11	0	1
k__Bacteria;p__Actinobacteria;c__Coriobacteriia;o__Coriobacteriales;f__Coriobacteriaceae;g__	32	74	37	60	49	6	47	92	128	41	296	33	31	89	48	92	27	64	57	69	65	131	40	30	51	78	30	36	502	41	31	63	87	14	39	35	33	33	104	83	20	47	15	70	271	23	1803	271	1382
k__Bacteria;p__Actinobacteria;c__Coriobacteriia;o__Coriobacteriales;f__Coriobacteriaceae;g__Adlercreutzia	3	10	3	5	4	4	6	50	18	17	40	150	36	134	74	218	40	115	88	84	103	101	181	37	35	79	99	57	80	75	67	62	201	110	52	75	33	64	181	235	20	104	59	84	56	21	251	70	248
k__Bacteria;p__Actinobacteria;c__Coriobacteriia;o__Coriobacteriales;f__Coriobacteriaceae;g__Atopobium	2	1	2	3	3	0	0	3	6	0	0	1	0	0	0	0	0	0	1	0	0	0	1	0	0	0	0	0	1	0	1	0	1	0	0	0	0	0	1	0	1	0	0	0	10	1	7	7	10
k__Bacteria;p__Actinobacteria;c__Coriobacteriia;o__Coriobacteriales;f__Coriobacteriaceae;g__Coriobacterium	1	0	0	0	2	0	0	0	1	0	2	0	0	0	0	0	0	0	0	0	0	0	0	0	0	0	0	0	0	0	0	0	0	0	0	0	1	0	0	0	0	0	0	0	2	0	0	1	1
k__Bacteria;p__Actinobacteria;c__Coriobacteriia;o__Coriobacteriales;f__Coriobacteriaceae;g__Slackia	40	76	42	31	16	0	1	28	14	3	20	1	2	9	0	0	0	1	5	2	1	9	2	1	2	3	0	0	1	0	3	3	5	0	3	1	0	0	1	2	0	2	0	8	18	2	14	11	6
k__Bacteria;p__Actinobacteria;c__Thermoleophilia;o__Solirubrobacterales;f__Conexibacteraceae;g__Conexibacter	0	15	0	0	0	0	0	0	0	4	0	0	0	0	0	0	0	0	0	0	0	0	0	0	0	0	0	0	0	0	0	0	0	0	1	0	0	0	0	0	0	0	0	0	0	15	0	0	0
k__Bacteria;p__Armatimonadetes;c__SJA-176;o__RB046;f__;g__	25	19	56	142	80	6	44	15	0	0	7	0	0	0	0	0	0	0	0	0	0	0	0	0	0	0	0	0	0	0	0	0	0	0	0	0	0	0	0	0	0	0	0	0	4	0	2	5	1
k__Bacteria;p__BRC1;c__PRR-11;o__;f__;g__	0	0	2	17	4	3	8	0	0	0	1	0	0	0	0	0	0	0	0	0	0	0	0	0	0	0	0	0	0	0	0	0	0	0	0	0	0	0	0	0	0	0	0	0	0	0	0	0	0
k__Bacteria;p__Bacteroidetes;c__Bacteroidia;o__Bacteroidales;f__;g__	1672	1461	3371	3346	1528	457	5878	316	14	54	101	1181	1630	3356	2327	186	1030	1104	448	681	1640	8412	548	2062	1650	1670	600	476	17	1143	1098	971	1302	839	519	1479	1988	288	728	1718	2430	706	2040	9003	163	375	35	50	35
k__Bacteria;p__Bacteroidetes;c__Bacteroidia;o__Bacteroidales;f__BS11;g__	787	688	1239	2583	752	122	3033	772	11	15	53	127	645	1604	1006	80	305	452	360	268	703	1693	55	863	695	769	112	209	2	526	278	657	330	86	229	655	1302	83	230	889	1409	247	1301	1791	66	135	17	7	6
k__Bacteria;p__Bacteroidetes;c__Bacteroidia;o__Bacteroidales;f__Bacteroidaceae;g__	6	18	24	24	4	5	32	4	0	2	3	63	234	589	73	10	100	46	82	61	108	2397	30	439	408	210	27	30	0	230	143	150	77	47	74	300	219	9	84	101	776	82	203	2149	0	49	1	0	0
k__Bacteria;p__Bacteroidetes;c__Bacteroidia;o__Bacteroidales;f__Bacteroidaceae;g__5-7N15	0	5	1	1	0	1	0	6	0	6	3	935	2715	4187	3151	162	1036	642	637	602	1118	7209	424	3931	3016	2324	318	468	0	1269	1019	1063	385	697	981	2159	3286	275	611	1296	3663	627	1936	8136	4	405	2	1	14
k__Bacteria;p__Bacteroidetes;c__Bacteroidia;o__Bacteroidales;f__Bacteroidaceae;g__BF311	21	93	135	182	62	57	768	66	1	0	1	20	12	134	74	8	37	24	6	46	48	235	9	15	15	11	10	10	2	11	18	10	43	7	6	38	19	5	32	25	23	27	50	289	1	2	3	0	2
k__Bacteria;p__Bacteroidetes;c__Bacteroidia;o__Bacteroidales;f__Bacteroidaceae;g__Bacteroides	1	111	2	0	0	11	0	2	2	9	15	21	66	128	42	10	37	28	5	17	41	209	14	116	48	24	10	8	13	10	10	22	12	14	24	71	23	3	33	14	33	21	61	204	8	444	4	9	2
k__Bacteria;p__Bacteroidetes;c__Bacteroidia;o__Bacteroidales;f__Porphyromonadaceae;g__	0	0	0	0	0	0	1	0	0	0	0	0	0	0	0	0	0	0	0	0	0	0	0	0	0	0	0	0	0	0	0	0	0	0	0	0	0	0	0	0	0	0	0	0	0	0	0	0	0
k__Bacteria;p__Bacteroidetes;c__Bacteroidia;o__Bacteroidales;f__Porphyromonadaceae;g__Paludibacter	8	8	6	0	0	1	0	0	0	0	0	33	28	96	14	3	24	21	43	35	17	333	24	144	101	89	9	18	0	153	119	47	8	49	10	27	57	4	20	37	203	59	57	350	1	24	0	1	1
k__Bacteria;p__Bacteroidetes;c__Bacteroidia;o__Bacteroidales;f__Porphyromonadaceae;g__Parabacteroides	1	32	1	0	0	4	0	0	1	2	28	11	27	96	7	4	7	8	3	4	23	295	8	55	24	13	11	2	3	15	21	14	20	17	19	28	11	6	14	20	16	8	34	222	5	203	0	0	0
k__Bacteria;p__Bacteroidetes;c__Bacteroidia;o__Bacteroidales;f__Prevotellaceae;g__	29	35	79	92	44	11	191	4	0	0	0	0	0	0	0	0	0	0	0	0	1	0	1	0	0	0	0	0	0	0	0	0	0	1	0	0	0	0	0	0	0	0	0	0	3	9	0	0	1
k__Bacteria;p__Bacteroidetes;c__Bacteroidia;o__Bacteroidales;f__Prevotellaceae;g__Prevotella	1268	738	1579	1078	637	312	1524	101	10	107	143	15	69	73	15	4	16	42	6	11	14	89	12	106	47	17	4	6	23	4	20	12	10	16	31	55	14	2	13	6	18	13	16	85	248	1346	159	23	39
k__Bacteria;p__Bacteroidetes;c__Bacteroidia;o__Bacteroidales;f__RF16;g__	77	43	130	39	61	52	34	5	4	3	2	77	56	259	34	10	59	87	45	71	44	706	69	72	124	71	30	48	0	96	86	83	29	59	12	62	81	16	63	108	167	80	170	1000	13	11	1	0	3
k__Bacteria;p__Bacteroidetes;c__Bacteroidia;o__Bacteroidales;f__Rikenellaceae;g__	0	4	1	0	0	0	0	4	0	3	7	197	286	1024	138	17	119	139	52	107	182	2602	127	462	471	258	105	63	0	198	342	198	313	200	110	509	270	26	100	294	409	196	277	2375	2	75	2	1	1
k__Bacteria;p__Bacteroidetes;c__Bacteroidia;o__Bacteroidales;f__S24-7;g__	278	213	649	333	284	794	535	658	6	19	118	54	55	164	18	1	23	26	8	3	19	112	18	95	92	81	3	17	402	10	3	18	21	30	28	130	113	0	8	36	22	8	26	123	94	1465	148	44	148
k__Bacteria;p__Bacteroidetes;c__Bacteroidia;o__Bacteroidales;f__[Barnesiellaceae];g__	0	0	0	0	0	0	0	0	0	1	1	115	401	544	144	19	140	80	95	59	193	1583	34	570	224	213	31	84	0	195	107	147	318	54	150	297	332	17	109	179	578	88	216	1059	1	56	0	0	2
k__Bacteria;p__Bacteroidetes;c__Bacteroidia;o__Bacteroidales;f__[Odoribacteraceae];g__Odoribacter	0	1	1	0	0	1	0	0	0	0	1	14	51	111	15	3	14	3	5	11	13	223	5	100	57	39	4	7	0	10	15	18	19	11	24	56	32	0	10	7	28	10	34	154	0	28	0	0	0
k__Bacteria;p__Bacteroidetes;c__Bacteroidia;o__Bacteroidales;f__[Paraprevotellaceae];g__	127	48	139	51	107	27	283	5	0	0	5	0	0	1	1	0	0	0	0	0	0	0	0	2	0	0	0	0	1	1	0	0	0	0	0	0	0	0	0	0	0	0	0	0	5	4	0	1	0
k__Bacteria;p__Bacteroidetes;c__Bacteroidia;o__Bacteroidales;f__[Paraprevotellaceae];g__CF231	68	50	74	71	73	12	404	15	10	2	4	297	1301	2305	687	64	619	553	502	347	2248	6775	156	2338	1955	800	202	406	1	801	747	1646	1694	238	561	1457	1214	82	531	1467	2319	470	1836	5453	9	262	2	1	5
k__Bacteria;p__Bacteroidetes;c__Bacteroidia;o__Bacteroidales;f__[Paraprevotellaceae];g__Paraprevotella	0	1	0	0	0	0	0	0	0	0	0	21	39	60	8	2	17	6	5	14	15	141	14	63	60	27	3	6	0	17	15	15	9	17	6	60	23	0	14	6	31	16	30	114	0	6	0	0	0
k__Bacteria;p__Bacteroidetes;c__Bacteroidia;o__Bacteroidales;f__[Paraprevotellaceae];g__YRC22	67	31	54	32	36	18	351	6	1	0	2	2	15	30	15	0	8	3	4	11	4	161	2	27	18	10	2	0	1	4	9	9	12	5	2	18	6	1	2	9	23	8	2	195	2	9	1	0	2
k__Bacteria;p__Bacteroidetes;c__Bacteroidia;o__Bacteroidales;f__[Paraprevotellaceae];g__[Prevotella]	0	1	0	0	0	17	0	0	0	1	0	0	13	23	1	0	1	0	21	7	21	327	0	42	27	7	0	2	7	81	9	93	12	0	8	28	9	1	2	0	284	6	71	306	0	40	2	0	0
k__Bacteria;p__Bacteroidetes;c__Bacteroidia;o__Bacteroidales;f__p-2534-18B5;g__	0	0	0	0	0	0	0	0	0	0	0	0	0	0	268	0	74	5	71	32	152	1078	0	0	0	668	0	16	0	197	48	111	296	0	0	0	955	0	41	19	576	44	154	960	0	0	0	0	4
k__Bacteria;p__Bacteroidetes;c__Flavobacteriia;o__Flavobacteriales;f__Cryomorphaceae;g__Fluviicola	0	0	0	0	0	0	0	0	0	0	0	1	4	6	2	0	1	1	0	0	1	22	1	13	6	0	0	0	0	0	0	2	2	2	2	2	3	0	0	0	5	0	0	24	0	1	0	0	0
k__Bacteria;p__Bacteroidetes;c__[Saprospirae];o__[Saprospirales];f__Chitinophagaceae;g__Sediminibacterium	0	17	1	0	0	13	0	48	39	61	61	0	0	6	0	0	0	0	0	0	0	0	0	0	0	0	0	0	8	0	0	0	3	0	0	0	0	0	0	0	0	0	1	0	10	26	13	11	6
k__Bacteria;p__Chloroflexi;c__Anaerolineae;o__Anaerolineales;f__Anaerolinaceae;g__SHD-231	202	85	46	113	108	15	91	184	155	23	142	4	1	2	0	0	0	4	5	8	0	13	4	5	6	5	0	0	73	5	2	4	3	2	3	3	2	0	0	1	3	6	0	10	295	21	84	236	269
k__Bacteria;p__Chloroflexi;c__Anaerolineae;o__SHA-20;f__;g__	0	0	0	0	0	0	0	1	0	7	0	0	0	0	0	0	0	0	0	0	0	0	0	0	0	0	0	0	0	0	0	0	0	0	0	0	0	0	0	0	0	0	0	0	0	0	0	0	0
k__Bacteria;p__Chloroflexi;c__Anaerolineae;o__envOPS12;f__;g__	0	0	0	0	0	2	0	0	11	10	0	0	0	0	0	0	0	0	0	0	0	0	0	0	0	0	0	0	0	0	0	0	0	0	0	0	0	0	0	0	0	0	0	0	5	1	0	4	0
k__Bacteria;p__Chloroflexi;c__Thermomicrobia;o__AKYG1722;f__;g__	0	0	0	0	0	19	0	0	0	1	0	0	0	0	0	0	0	0	0	0	0	0	0	0	0	0	0	1	0	0	0	0	0	0	0	0	0	0	0	0	0	0	0	0	0	0	2	0	0
k__Bacteria;p__Cyanobacteria;c__;o__;f__;g__	0	0	0	0	0	0	0	0	80	0	0	0	0	0	0	0	0	0	0	0	0	0	0	0	0	0	0	0	0	0	0	0	0	0	0	0	0	0	0	0	0	0	0	0	0	0	0	0	0
k__Bacteria;p__Cyanobacteria;c__4C0d-2;o__MLE1-12;f__;g__	1	1	1	0	0	2	0	5	5	8	8	0	0	0	0	0	0	0	0	0	0	0	0	0	0	0	0	0	7	0	0	0	0	0	0	0	0	0	0	0	0	0	0	0	4	3	4	2	4
k__Bacteria;p__Cyanobacteria;c__4C0d-2;o__YS2;f__;g__	27	10	40	11	24	12	15	5	20	4	82	116	15	128	305	277	132	193	674	377	27	323	217	35	24	570	52	205	24	802	98	185	18	90	13	38	234	144	594	344	334	236	157	296	4	8	34	27	22
k__Bacteria;p__Cyanobacteria;c__Chloroplast;o__Stramenopiles;f__;g__	0	0	0	0	0	0	0	0	205	1	0	0	0	0	0	0	0	0	0	0	0	0	0	0	0	0	0	0	0	0	0	0	0	0	0	0	0	0	0	0	0	0	0	0	0	0	0	0	0
k__Bacteria;p__Cyanobacteria;c__Chloroplast;o__Streptophyta;f__;g__	12	17	6	2	0	1	0	22	32	38	88	0	2	1	0	0	2	0	1	2	4	2	1	0	0	0	1	1	11	0	0	2	0	0	2	1	0	1	2	0	0	1	0	4	3	26	31	13	5
k__Bacteria;p__Cyanobacteria;c__Nostocophycideae;o__Nostocales;f__Nostocaceae;g__Anabaenopsis	0	0	0	0	0	0	0	0	50	0	0	0	0	0	0	0	0	0	0	0	0	0	0	0	0	0	0	0	0	0	0	0	0	0	0	0	0	0	0	0	0	0	0	0	0	0	0	0	0
k__Bacteria;p__Cyanobacteria;c__Synechococcophycideae;o__Pseudanabaenales;f__Pseudanabaenaceae;g__	0	0	0	0	0	0	0	0	5993	0	2	0	0	0	0	0	0	0	0	0	0	0	2	0	0	0	0	0	0	0	1	0	0	0	0	0	0	0	0	0	0	0	0	0	0	0	0	0	0
k__Bacteria;p__Cyanobacteria;c__Synechococcophycideae;o__Pseudanabaenales;f__Pseudanabaenaceae;g__Arthronema	0	0	0	0	0	0	0	0	192	0	0	0	0	0	0	0	0	0	0	0	0	0	0	0	0	0	0	0	0	0	0	0	0	0	0	0	0	0	0	0	0	0	0	0	0	0	0	0	0
k__Bacteria;p__Deferribacteres;c__Deferribacteres;o__Deferribacterales;f__Deferribacteraceae;g__Mucispirillum	0	0	0	0	0	0	0	0	1	0	0	29	3	14	24	42	3	38	11	28	5	92	8	2	4	6	4	74	0	27	2	9	6	10	2	6	16	38	11	9	12	28	17	34	2	0	0	0	2
k__Bacteria;p__Elusimicrobia;c__Elusimicrobia;o__Elusimicrobiales;f__Elusimicrobiaceae;g__	0	1	0	0	2	0	1	0	0	0	0	0	0	0	0	0	0	0	0	0	0	0	0	0	0	0	0	0	0	0	0	0	0	0	0	0	0	0	0	0	0	0	0	1	0	0	0	0	0
k__Bacteria;p__Fibrobacteres;c__Fibrobacteria;o__Fibrobacterales;f__Fibrobacteraceae;g__Fibrobacter	3899	297	1409	530	679	300	689	78	1	12	8	16	2	3	4	53	4	63	11	37	15	67	11	3	2	0	23	3	1	6	13	17	1	9	1	2	3	35	8	10	2	14	43	89	152	17	43	9	5
k__Bacteria;p__Firmicutes;c__Bacilli;o__Bacillales;f__;g__	0	0	0	0	0	0	0	3	0	0	0	0	0	0	0	0	0	0	0	0	0	0	0	0	0	0	0	0	14	0	0	0	0	0	0	0	0	0	0	0	0	0	0	0	0	0	0	0	13
k__Bacteria;p__Firmicutes;c__Bacilli;o__Bacillales;f__Bacillaceae;g__	1	1	0	0	0	176	7	178	0	1	0	0	0	0	0	3	8	6	6	0	0	0	0	0	0	0	1	11	997	7	0	0	0	0	0	0	0	11	17	4	4	0	0	0	2	1	1	1	884
k__Bacteria;p__Firmicutes;c__Bacilli;o__Bacillales;f__Bacillaceae;g__Bacillus	1	9	1	2	0	540	12	620	25	33	18	3	3	6	11	22	14	22	17	1	7	21	5	8	2	3	21	12	3294	27	0	12	10	8	6	4	2	59	28	13	9	2	3	4	37	17	25	27	2810
k__Bacteria;p__Firmicutes;c__Bacilli;o__Bacillales;f__Bacillaceae;g__Geobacillus	1	10	2	5	1	3	0	2	12	13	10	0	0	0	0	0	0	0	0	0	1	0	0	0	1	0	0	0	4	0	0	2	0	2	0	0	0	0	0	0	0	0	0	0	104	7	38	26	2
k__Bacteria;p__Firmicutes;c__Bacilli;o__Bacillales;f__Bacillaceae;g__Virgibacillus	0	0	0	0	0	1	0	10	0	0	0	0	0	0	0	0	0	0	0	0	0	0	0	0	0	0	0	1	11	2	0	0	0	0	0	0	0	0	0	1	0	0	0	0	0	0	0	0	9
k__Bacteria;p__Firmicutes;c__Bacilli;o__Bacillales;f__Planococcaceae;g__	1	1	2	0	0	0	0	0	1	1	0	0	0	0	0	0	0	0	0	0	0	0	0	0	0	0	0	0	0	0	0	0	0	0	0	0	0	0	0	0	0	0	0	0	0	0	1	1	2
k__Bacteria;p__Firmicutes;c__Bacilli;o__Bacillales;f__Planococcaceae;g__Planococcus	3	15	5	0	0	1	0	0	2	2	1	4	0	2	1	0	0	1	0	0	0	1	2	1	1	0	0	0	8	0	0	1	3	0	1	0	0	1	0	2	0	0	0	0	3	0	0	1	5
k__Bacteria;p__Firmicutes;c__Bacilli;o__Bacillales;f__Staphylococcaceae;g__Staphylococcus	0	0	0	0	0	3	0	0	0	5	0	0	0	0	0	0	0	0	0	0	0	0	0	0	0	0	0	0	2	0	0	0	0	0	0	0	0	0	0	0	0	0	0	0	0	0	0	0	0
k__Bacteria;p__Firmicutes;c__Bacilli;o__Lactobacillales;f__;g__	0	2	5	1	0	0	0	0	0	9	1	0	0	3	1	0	0	0	0	0	0	0	0	2	4	2	0	0	0	0	0	1	2	0	4	1	3	0	0	0	0	0	0	0	0	3	3	2	1
k__Bacteria;p__Firmicutes;c__Bacilli;o__Lactobacillales;f__Aerococcaceae;g__Facklamia	3	39	0	1	1	0	0	5	24	0	18	0	0	0	0	0	0	0	0	0	0	0	0	0	0	0	0	0	2	0	0	0	0	0	0	0	0	0	0	0	0	0	0	0	3	4	1	15	7
k__Bacteria;p__Firmicutes;c__Bacilli;o__Lactobacillales;f__Carnobacteriaceae;g__Carnobacterium	1	5	1	1	2	16	2	6	0	9	3	0	0	0	1	1	0	0	0	0	0	0	0	0	0	0	1	1	71	1	0	0	0	0	0	0	0	0	0	1	0	0	0	0	14	2	7	4	42
k__Bacteria;p__Firmicutes;c__Bacilli;o__Lactobacillales;f__Enterococcaceae;g__Enterococcus	0	0	0	0	1	4	0	3	1	5	0	0	0	1	0	0	0	0	3	0	0	0	0	0	0	0	0	0	10	0	0	0	0	0	0	0	0	0	0	0	1	0	0	0	0	2	0	0	15
k__Bacteria;p__Firmicutes;c__Bacilli;o__Lactobacillales;f__Lactobacillaceae;g__Lactobacillus	16	259	160	106	32	14798	7	2402	30	34	244	1	4	6	18	7	34	9	14	0	1	0	5	8	6	43	15	7	2017	4	0	1	1	10	3	21	41	3	18	5	11	8	1	0	1577	14160	2294	614	507
k__Bacteria;p__Firmicutes;c__Bacilli;o__Lactobacillales;f__Leuconostocaceae;g__Leuconostoc	0	2	0	0	0	1	1	3	2	1	4	0	0	0	0	0	0	0	0	0	0	0	0	0	0	0	0	0	4	0	0	0	1	0	0	0	0	0	1	0	0	0	0	0	6	0	8	3	7
k__Bacteria;p__Firmicutes;c__Bacilli;o__Lactobacillales;f__Streptococcaceae;g__Lactococcus	5	54	16	7	14	117	3	129	39	27	49	1	0	2	0	1	4	1	6	2	3	3	2	1	0	0	1	2	482	8	1	4	3	2	1	0	1	8	4	5	2	1	0	4	300	22	191	198	507
k__Bacteria;p__Firmicutes;c__Bacilli;o__Lactobacillales;f__Streptococcaceae;g__Streptococcus	5	31	5	4	5	4	2	15	289	417	60	0	3	2	0	0	0	1	1	0	0	2	0	5	2	3	0	0	25	0	34	0	3	0	1	1	0	0	2	1	0	32	0	6	119	10	89	73	87
k__Bacteria;p__Firmicutes;c__Bacilli;o__Turicibacterales;f__Turicibacteraceae;g__Turicibacter	0	0	0	0	0	0	0	3	1	0	3	11	4	5	3	4	7	15	3	6	4	21	14	10	25	12	1	9	0	12	18	9	6	6	5	12	8	0	13	23	3	14	2	7	4	6	7	1	0
k__Bacteria;p__Firmicutes;c__Clostridia;o__;f__;g__	0	2	1	2	0	0	0	1	0	0	0	0	0	0	0	0	0	0	0	0	0	0	0	0	0	0	0	0	0	0	0	0	0	0	0	0	0	0	0	0	0	0	0	0	0	0	0	4	0
k__Bacteria;p__Firmicutes;c__Clostridia;o__Clostridiales;f__;g__	4253	4823	2241	6593	2626	1287	4467	6161	7514	1893	8219	2319	1575	2236	1800	2734	2000	2630	2292	3223	3019	4015	2957	1555	1003	2041	3509	4723	16645	1611	2871	2251	3471	2241	1435	1966	1397	2732	2579	2543	722	2796	2342	6384	8332	1070	10387	10767	10286
k__Bacteria;p__Firmicutes;c__Clostridia;o__Clostridiales;f__Christensenellaceae;g__	545	1034	250	1013	858	156	599	749	664	148	957	412	97	202	192	357	140	199	279	385	308	508	450	116	47	157	474	160	1592	197	228	174	191	345	77	137	112	318	181	177	57	357	229	466	3878	206	209	4591	2400
k__Bacteria;p__Firmicutes;c__Clostridia;o__Clostridiales;f__Christensenellaceae;g__Christensenella	0	0	1	0	0	2	0	0	0	0	0	0	0	0	0	0	3	0	3	0	0	1	0	1	0	0	1	8	0	3	0	0	0	0	0	0	0	1	4	0	1	0	0	2	1	0	0	0	0
k__Bacteria;p__Firmicutes;c__Clostridia;o__Clostridiales;f__Clostridiaceae;g__	45	216	71	266	116	17	21	189	22	7	20	48	58	64	91	41	37	46	51	91	47	220	35	85	29	72	52	27	27	70	86	48	90	42	39	46	43	31	53	78	55	125	38	142	66	60	41	70	86
k__Bacteria;p__Firmicutes;c__Clostridia;o__Clostridiales;f__Clostridiaceae;g__Clostridium	42	548	161	85	61	30	617	275	68	106	379	143	162	217	108	78	110	138	79	117	271	530	138	168	139	118	155	104	141	158	213	146	277	141	73	190	99	87	116	234	66	232	223	525	61	101	20	84	33
k__Bacteria;p__Firmicutes;c__Clostridia;o__Clostridiales;f__Clostridiaceae;g__SMB53	0	0	0	0	0	0	0	0	0	0	0	4	5	0	2	1	2	5	2	2	4	7	1	2	1	4	3	2	0	3	2	11	1	2	2	0	2	3	8	9	3	0	3	12	0	0	0	0	0
k__Bacteria;p__Firmicutes;c__Clostridia;o__Clostridiales;f__Dehalobacteriaceae;g__	1	1	0	3	42	5	10	51	1	2	1	52	61	87	61	48	94	59	57	50	113	226	36	78	73	95	78	84	13	48	64	97	97	76	47	77	88	55	81	78	24	89	59	197	2	31	0	4	32
k__Bacteria;p__Firmicutes;c__Clostridia;o__Clostridiales;f__Dehalobacteriaceae;g__Dehalobacterium	23	106	16	86	168	10	320	1254	186	89	1014	14	18	36	23	69	24	20	35	33	52	98	23	21	10	33	95	18	69	34	26	44	55	17	20	34	26	57	38	29	17	51	57	58	168	62	57	1314	299
k__Bacteria;p__Firmicutes;c__Clostridia;o__Clostridiales;f__Eubacteriaceae;g__Anaerofustis	45	102	12	46	156	4	14	123	90	23	195	25	5	46	33	46	15	25	21	35	21	44	35	4	5	16	23	13	66	18	31	20	25	23	3	18	22	22	61	29	6	41	23	35	653	40	405	193	237
k__Bacteria;p__Firmicutes;c__Clostridia;o__Clostridiales;f__Eubacteriaceae;g__Pseudoramibacter_Eubacterium	0	9	0	2	0	0	0	0	0	1	3	1	1	2	1	1	2	1	0	1	0	2	1	0	2	1	2	0	0	1	0	1	2	0	1	0	0	2	2	2	1	2	1	1	0	0	1	0	1
k__Bacteria;p__Firmicutes;c__Clostridia;o__Clostridiales;f__Lachnospiraceae;g__	681	1665	484	465	368	321	601	1132	297	145	1065	318	1859	633	511	288	682	405	267	387	739	1939	245	1707	624	484	623	415	817	367	462	587	485	314	714	574	538	339	590	602	409	557	528	1523	442	820	326	324	485
k__Bacteria;p__Firmicutes;c__Clostridia;o__Clostridiales;f__Lachnospiraceae;g__Anaerostipes	11	36	22	15	20	20	8	126	51	6	81	1	2	1	0	1	0	3	0	1	0	5	1	0	0	1	0	0	36	2	1	0	2	1	0	3	1	1	0	1	1	2	1	2	19	9	7	23	11
k__Bacteria;p__Firmicutes;c__Clostridia;o__Clostridiales;f__Lachnospiraceae;g__Blautia	19	221	26	10	11	14	19	28	18	53	367	6	27	11	4	2	5	7	3	6	12	10	2	15	15	5	2	10	65	1	5	3	12	4	13	20	9	5	14	3	2	5	6	16	168	561	282	38	136
k__Bacteria;p__Firmicutes;c__Clostridia;o__Clostridiales;f__Lachnospiraceae;g__Butyrivibrio	333	620	270	151	234	113	219	327	142	43	161	1	12	22	5	3	2	4	1	3	12	16	2	5	19	5	4	8	68	1	11	7	9	2	4	20	15	5	8	1	0	6	6	18	193	52	663	132	701
k__Bacteria;p__Firmicutes;c__Clostridia;o__Clostridiales;f__Lachnospiraceae;g__Coprococcus	78	192	53	26	62	84	52	101	9	21	34	70	77	57	26	28	57	30	15	49	67	144	67	66	51	27	36	27	35	9	26	41	47	69	45	44	20	29	39	24	13	66	43	186	15	125	10	22	46
k__Bacteria;p__Firmicutes;c__Clostridia;o__Clostridiales;f__Lachnospiraceae;g__Dorea	1	12	4	1	1	4	3	32	1	4	14	64	312	143	83	40	72	95	79	47	140	442	60	318	146	92	132	68	2	98	64	120	164	73	133	141	93	56	88	153	77	76	102	349	0	146	0	2	3
k__Bacteria;p__Firmicutes;c__Clostridia;o__Clostridiales;f__Lachnospiraceae;g__Epulopiscium	0	0	0	0	0	0	0	0	0	0	0	1	7	0	0	0	2	0	0	0	0	4	0	0	2	0	1	0	0	2	0	0	0	0	0	0	0	1	0	0	0	6	0	0	0	0	2	0	0
k__Bacteria;p__Firmicutes;c__Clostridia;o__Clostridiales;f__Lachnospiraceae;g__Lachnobacterium	1	5	1	0	1	0	0	3	0	0	0	0	0	0	0	0	0	0	0	0	0	0	0	0	0	0	0	0	0	0	0	0	1	0	0	0	0	1	0	0	0	0	0	0	0	0	1	0	1
k__Bacteria;p__Firmicutes;c__Clostridia;o__Clostridiales;f__Lachnospiraceae;g__Lachnospira	2	9	5	1	13	6	0	4	0	6	15	0	0	0	0	0	0	0	0	0	0	0	0	0	0	0	0	0	0	0	0	0	0	0	0	0	0	0	0	0	0	0	0	0	0	1	1	0	6
k__Bacteria;p__Firmicutes;c__Clostridia;o__Clostridiales;f__Lachnospiraceae;g__Marvinbryantia	0	0	0	0	0	0	2	0	0	2	0	0	0	0	0	0	0	0	0	0	0	0	0	0	0	0	0	0	0	0	0	0	0	0	0	0	0	0	0	0	0	0	0	0	0	0	0	2	1
k__Bacteria;p__Firmicutes;c__Clostridia;o__Clostridiales;f__Lachnospiraceae;g__Moryella	62	123	11	11	4	5	0	53	9	6	2	1	0	0	0	0	0	1	0	0	0	0	0	0	0	0	0	0	0	0	0	0	0	0	0	0	0	0	0	0	0	0	0	0	15	21	1	13	15
k__Bacteria;p__Firmicutes;c__Clostridia;o__Clostridiales;f__Lachnospiraceae;g__Pseudobutyrivibrio	44	58	21	15	26	19	64	34	0	1	18	1	0	1	0	1	0	0	0	0	0	1	0	2	0	0	0	0	1	0	0	0	0	0	2	0	0	0	0	0	0	0	0	0	32	1	7	4	23
k__Bacteria;p__Firmicutes;c__Clostridia;o__Clostridiales;f__Lachnospiraceae;g__Roseburia	0	0	0	0	0	3	1	0	0	0	0	4	17	15	1	0	3	4	1	1	1	24	1	27	11	3	1	0	1	3	0	2	3	6	12	9	2	1	1	12	1	0	9	25	2	3	1	0	0
k__Bacteria;p__Firmicutes;c__Clostridia;o__Clostridiales;f__Lachnospiraceae;g__Shuttleworthia	0	5	1	4	4	0	0	4	0	2	6	0	0	1	0	0	0	0	0	0	0	1	0	0	0	0	0	0	0	0	0	0	3	0	1	0	0	0	0	0	0	0	0	9	1	0	20	2	19
k__Bacteria;p__Firmicutes;c__Clostridia;o__Clostridiales;f__Lachnospiraceae;g__Syntrophococcus	3	71	10	1	5	1	1	9	2	4	8	0	0	2	0	0	0	0	0	0	1	2	0	1	0	0	0	1	14	0	0	1	0	1	1	1	0	0	0	1	0	0	0	2	11	3	42	18	33
k__Bacteria;p__Firmicutes;c__Clostridia;o__Clostridiales;f__Lachnospiraceae;g__[Ruminococcus]	0	2	0	0	0	0	0	9	0	1	0	0	0	1	0	0	0	0	0	0	0	0	0	0	0	0	0	0	4	0	0	0	0	0	0	0	0	0	0	0	0	0	0	0	0	0	0	0	0
k__Bacteria;p__Firmicutes;c__Clostridia;o__Clostridiales;f__Peptococcaceae;g__	104	275	112	56	80	6	0	52	18	13	52	2352	1292	1851	164	728	245	199	268	404	165	751	4634	1962	1167	338	544	291	3	702	825	353	315	3678	1754	1423	155	503	663	733	73	458	236	492	557	473	390	476	215
k__Bacteria;p__Firmicutes;c__Clostridia;o__Clostridiales;f__Peptococcaceae;g__rc4-4	0	2	5	0	0	107	0	35	0	0	0	6	3	3	0	6	2	0	0	1	4	1	8	7	5	2	0	3	1	0	2	3	0	7	6	4	1	0	5	2	1	0	0	4	1	4	4	0	0
k__Bacteria;p__Firmicutes;c__Clostridia;o__Clostridiales;f__Peptostreptococcaceae;g__	5	33	6	3	3	120	0	44	20	19	25	381	312	175	83	138	202	314	184	373	226	489	346	437	363	350	311	192	39	667	727	1575	165	259	259	304	98	382	431	415	69	462	252	481	633	362	167	15	53
k__Bacteria;p__Firmicutes;c__Clostridia;o__Clostridiales;f__Ruminococcaceae;g__	1878	3270	1474	2076	1806	681	3482	3193	1096	698	3338	3716	5644	6360	3602	1937	4067	4714	3115	3791	6884	17051	3812	6531	5972	5047	5162	3501	1051	3482	5013	5036	7853	4276	3223	6150	4988	3138	3722	6909	2741	5405	5961	16549	1329	2061	882	1763	1984
k__Bacteria;p__Firmicutes;c__Clostridia;o__Clostridiales;f__Ruminococcaceae;g__Faecalibacterium	0	2	0	0	0	1	0	2	0	13	0	0	0	0	0	0	0	0	0	0	0	0	0	0	0	0	0	0	0	0	0	0	0	0	0	0	0	0	0	0	0	0	0	0	1	2	0	4	0
k__Bacteria;p__Firmicutes;c__Clostridia;o__Clostridiales;f__Ruminococcaceae;g__Oscillospira	73	1403	101	47	83	172	58	391	10	17	218	243	402	502	263	157	342	220	193	217	361	1170	239	465	499	361	378	322	124	269	311	397	384	290	233	559	381	224	351	321	191	346	429	1098	55	342	71	62	69
k__Bacteria;p__Firmicutes;c__Clostridia;o__Clostridiales;f__Ruminococcaceae;g__Ruminococcus	124	422	56	244	85	105	340	1014	43	170	775	43	66	61	55	41	133	42	16	116	82	227	47	44	29	36	55	38	368	20	54	33	61	39	14	45	31	34	85	22	7	138	53	239	432	152	60	296	160
k__Bacteria;p__Firmicutes;c__Clostridia;o__Clostridiales;f__Syntrophomonadaceae;g__Syntrophomonas	3	3	0	6	1	1	4	8	1	0	3	3	1	7	2	4	3	2	2	2	3	9	1	1	0	1	0	3	0	4	0	1	0	3	1	0	1	2	5	4	0	3	0	3	0	0	0	1	1
k__Bacteria;p__Firmicutes;c__Clostridia;o__Clostridiales;f__Veillonellaceae;g__	62	71	75	330	52	16	36	49	2	2	13	0	0	0	0	1	2	0	0	0	0	0	0	1	0	0	2	0	0	0	0	0	1	0	0	0	0	0	0	0	0	0	0	0	8	2	11	19	5
k__Bacteria;p__Firmicutes;c__Clostridia;o__Clostridiales;f__Veillonellaceae;g__Anaerovibrio	0	14	6	13	1	3	1	4	0	0	1	6	0	0	0	0	0	0	0	0	0	0	0	1	0	0	0	0	0	0	0	0	0	0	0	0	0	1	0	0	0	0	0	0	0	3	0	1	0
k__Bacteria;p__Firmicutes;c__Clostridia;o__Clostridiales;f__Veillonellaceae;g__Megamonas	0	0	0	0	0	0	0	0	0	25	0	0	0	0	0	0	0	0	0	0	0	0	0	0	0	0	0	0	0	0	0	0	0	0	0	0	0	0	0	0	0	0	0	0	1	0	1	1	0
k__Bacteria;p__Firmicutes;c__Clostridia;o__Clostridiales;f__Veillonellaceae;g__Phascolarctobacterium	0	2	0	3	0	13	0	5	0	0	6	173	194	191	318	230	169	185	91	135	153	626	101	234	124	282	246	195	5	145	124	159	126	110	98	236	170	201	309	292	183	266	195	345	0	86	0	0	10
k__Bacteria;p__Firmicutes;c__Clostridia;o__Clostridiales;f__Veillonellaceae;g__Schwartzia	1	6	2	21	7	0	0	2	0	0	0	0	0	0	0	0	0	0	0	0	0	0	0	0	0	0	0	0	0	0	0	1	0	0	0	0	0	0	0	0	0	0	0	0	0	0	0	0	0
k__Bacteria;p__Firmicutes;c__Clostridia;o__Clostridiales;f__Veillonellaceae;g__Selenomonas	6	24	14	45	16	1	0	4	0	71	10	8	1	7	0	4	0	1	0	0	0	0	1	0	0	0	0	0	0	0	0	0	0	1	0	0	0	0	0	0	0	0	0	10	0	4	3	6	0
k__Bacteria;p__Firmicutes;c__Clostridia;o__Clostridiales;f__Veillonellaceae;g__Succiniclasticum	1004	435	431	1292	1025	58	581	854	6	22	57	1	0	0	1	0	0	12	1	0	4	2	0	4	1	0	1	0	1	3	0	2	0	1	0	0	1	0	0	0	0	0	0	0	61	26	26	100	191
k__Bacteria;p__Firmicutes;c__Clostridia;o__Clostridiales;f__Veillonellaceae;g__Veillonella	0	0	0	0	1	0	0	0	0	576	0	0	0	0	0	0	0	0	0	0	0	0	0	2	0	0	0	0	2	0	0	0	0	0	0	0	0	0	0	0	0	0	0	0	0	0	0	0	0
k__Bacteria;p__Firmicutes;c__Clostridia;o__Clostridiales;f__[Mogibacteriaceae];g__	283	2409	354	423	407	75	120	638	43	28	125	64	72	112	102	63	48	65	70	132	108	318	38	69	46	104	65	43	364	62	46	91	154	47	49	76	61	52	76	70	31	117	43	187	422	104	224	342	316
k__Bacteria;p__Firmicutes;c__Clostridia;o__Clostridiales;f__[Mogibacteriaceae];g__Anaerovorax	0	0	0	0	0	0	0	0	0	0	0	0	1	5	5	4	0	0	2	3	5	23	0	8	3	3	1	1	0	2	1	5	4	2	0	4	4	0	3	2	3	13	5	7	0	0	0	0	0
k__Bacteria;p__Firmicutes;c__Clostridia;o__Clostridiales;f__[Mogibacteriaceae];g__Mogibacterium	76	266	40	67	85	10	9	98	40	15	81	4	5	16	9	4	5	6	5	8	2	36	13	12	6	12	4	2	95	14	4	6	16	5	5	6	12	1	6	1	9	12	2	16	249	42	345	244	330
k__Bacteria;p__Firmicutes;c__Clostridia;o__SHA-98;f__;g__	0	2	0	0	0	0	0	0	0	0	0	0	0	1	10	13	3	9	10	8	5	7	0	0	0	6	6	6	0	7	4	5	0	1	0	1	4	11	4	4	1	7	11	3	0	1	0	0	0
k__Bacteria;p__Firmicutes;c__Erysipelotrichi;o__Erysipelotrichales;f__Erysipelotrichaceae;g__	25	14	18	7	3	0	3	16	1	0	2	52	146	74	59	28	82	69	63	95	43	359	30	226	89	137	43	63	1	56	49	62	186	29	93	107	114	33	109	85	30	87	35	244	44	45	3	2	3
k__Bacteria;p__Firmicutes;c__Erysipelotrichi;o__Erysipelotrichales;f__Erysipelotrichaceae;g__Allobaculum	0	6	0	0	0	1	0	349	2	0	0	0	0	0	0	0	1	0	0	0	0	0	0	0	0	1	0	0	5	0	0	0	1	0	0	0	0	0	0	0	0	0	0	0	4	352	1	0	0
k__Bacteria;p__Firmicutes;c__Erysipelotrichi;o__Erysipelotrichales;f__Erysipelotrichaceae;g__Bulleidia	113	882	160	71	99	20	20	52	267	102	374	28	34	62	2	2	2	3	1	4	11	29	14	55	21	3	6	3	12	3	8	15	19	10	17	44	1	8	8	0	1	1	6	16	930	400	2604	488	571
k__Bacteria;p__Firmicutes;c__Erysipelotrichi;o__Erysipelotrichales;f__Erysipelotrichaceae;g__Coprobacillus	0	1	0	0	2	0	0	1	0	0	2	206	1445	2737	1506	106	62	133	195	589	45	1291	132	1165	816	1564	20	79	1	582	141	115	553	168	879	798	1299	45	344	401	160	327	53	980	1	153	2	1	1
k__Bacteria;p__Firmicutes;c__Erysipelotrichi;o__Erysipelotrichales;f__Erysipelotrichaceae;g__L7A_E11	79	110	45	47	36	16	35	91	45	7	58	1	0	4	0	1	0	1	0	0	0	3	2	0	0	1	0	0	1	0	1	0	1	1	0	4	0	0	1	1	1	0	1	2	43	22	30	40	15
k__Bacteria;p__Firmicutes;c__Erysipelotrichi;o__Erysipelotrichales;f__Erysipelotrichaceae;g__PSB-M-3	0	0	3	1	2	0	7	9	0	0	1	0	0	0	0	0	0	0	0	0	0	0	0	0	0	0	0	0	0	0	0	0	0	0	0	0	0	0	0	0	0	0	0	0	0	0	0	4	0
k__Bacteria;p__Firmicutes;c__Erysipelotrichi;o__Erysipelotrichales;f__Erysipelotrichaceae;g__RFN20	43	10	71	42	77	22	22	0	0	0	0	0	0	0	1	0	0	1	0	1	0	3	0	0	0	0	0	0	0	0	0	0	0	1	0	0	1	0	0	1	0	0	0	2	5	0	0	0	0
k__Bacteria;p__Firmicutes;c__Erysipelotrichi;o__Erysipelotrichales;f__Erysipelotrichaceae;g__[Eubacterium]	0	0	0	0	0	0	0	0	0	0	0	0	35	39	12	0	3	3	19	14	1	0	0	12	16	5	0	3	0	65	5	0	0	0	14	24	8	0	6	14	4	4	1	0	0	5	0	0	0
k__Bacteria;p__Firmicutes;c__Erysipelotrichi;o__Erysipelotrichales;f__Erysipelotrichaceae;g__p-75-a5	19	297	47	106	89	16	53	173	113	51	232	35	34	41	24	30	25	7	36	31	15	105	20	22	28	32	34	18	107	24	26	21	53	26	12	43	20	21	22	21	13	42	17	54	293	151	323	568	384
k__Bacteria;p__Firmicutes;c__OPB54;o__;f__;g__	1	4	0	2	0	0	5	11	1	0	2	12	8	13	5	0	3	4	7	7	9	3	7	15	8	1	2	3	0	1	2	7	2	7	4	11	2	0	6	2	3	7	6	5	1	2	2	2	0
k__Bacteria;p__Fusobacteria;c__Fusobacteriia;o__Fusobacteriales;f__Fusobacteriaceae;g__Cetobacterium	0	0	0	0	0	0	0	0	0	0	0	0	0	0	0	0	0	0	10	0	0	0	0	0	0	0	0	0	0	20	0	0	0	0	0	0	0	0	0	0	9	0	0	0	0	0	0	0	0
k__Bacteria;p__Fusobacteria;c__Fusobacteriia;o__Fusobacteriales;f__Fusobacteriaceae;g__Fusobacterium	0	0	0	0	0	0	0	0	0	81	0	0	0	0	0	0	0	0	0	0	0	0	0	0	0	0	0	0	0	0	0	0	0	0	0	0	0	0	0	0	0	0	0	0	0	0	0	0	0
k__Bacteria;p__LD1;c__;o__;f__;g__	41	9	60	5	23	1	20	0	3	0	2	0	0	0	0	0	0	0	0	0	0	1	0	0	0	0	0	0	0	0	0	0	0	0	0	0	0	0	0	0	0	0	0	0	11	0	1	0	5
k__Bacteria;p__Lentisphaerae;c__[Lentisphaeria];o__;f__;g__	0	3	1	0	0	0	4	4	2	1	1	259	27	93	83	290	1242	1664	38	1447	52	73	544	30	80	91	216	1976	0	18	269	155	2	243	11	43	93	522	1284	551	14	816	114	57	9	9	0	1	2
k__Bacteria;p__Lentisphaerae;c__[Lentisphaeria];o__Victivallales;f__Victivallaceae;g__	26	32	35	26	53	30	59	2	2	0	1	90	16	118	68	110	80	254	250	211	57	579	214	22	48	101	111	139	2	227	179	217	24	97	5	62	68	152	213	159	94	283	318	761	9	0	1	0	3
k__Bacteria;p__Lentisphaerae;c__[Lentisphaeria];o__Victivallales;f__Victivallaceae;g__Victivallis	0	1	1	0	0	0	0	0	0	1	0	8	1	20	13	13	16	48	38	33	11	81	25	2	7	10	16	24	0	35	20	19	1	14	0	5	12	15	33	20	17	45	24	142	0	1	0	0	0
k__Bacteria;p__Lentisphaerae;c__[Lentisphaeria];o__Z20;f__;g__	0	0	0	0	0	0	0	0	0	0	0	3	0	5	2	10	1	18	9	9	4	10	8	1	2	5	2	9	0	19	18	5	0	3	0	0	3	4	6	21	3	7	11	19	0	1	0	0	0
k__Bacteria;p__Lentisphaerae;c__[Lentisphaeria];o__Z20;f__R4-45B;g__	1558	405	862	294	870	129	890	154	0	8	7	28	0	8	37	139	38	55	58	53	29	60	118	3	1	26	50	129	0	45	32	56	3	74	2	1	17	153	179	44	8	47	103	153	107	1	7	0	6
k__Bacteria;p__Nitrospirae;c__Nitrospira;o__Nitrospirales;f__[Thermodesulfovibrionaceae];g__GOUTA19	0	0	0	0	0	1	0	0	0	0	0	0	0	0	0	0	0	0	0	0	0	0	0	0	0	0	0	0	0	0	0	0	0	0	0	0	0	0	0	0	0	0	0	0	0	0	0	0	2
k__Bacteria;p__Nitrospirae;c__Nitrospira;o__Nitrospirales;f__[Thermodesulfovibrionaceae];g__HB118	0	0	0	0	0	0	0	0	0	0	0	0	0	0	0	0	0	0	0	0	0	0	0	0	0	0	0	0	0	0	0	0	0	0	0	0	0	0	0	0	0	0	0	0	0	0	0	0	0
k__Bacteria;p__Nitrospirae;c__Nitrospira;o__Nitrospirales;f__[Thermodesulfovibrionaceae];g__LCP-6	0	0	0	0	0	0	0	0	0	0	0	0	0	0	0	0	0	0	0	0	0	0	0	0	0	0	0	0	0	0	0	0	0	0	0	0	0	0	0	0	0	0	0	0	0	0	0	0	0
k__Bacteria;p__OD1;c__ZB2;o__;f__;g__	0	1	1	0	0	4	0	2	5	0	2	0	0	0	0	0	0	0	0	0	0	0	0	0	0	0	0	0	1	1	0	0	2	0	1	0	0	0	0	0	0	1	0	0	1	2	5	1	0
k__Bacteria;p__Planctomycetes;c__OM190;o__agg27;f__;g__	6	0	0	14	8	2	0	7	0	1	1	0	0	0	0	0	0	0	0	0	0	0	0	0	0	0	0	0	0	0	0	0	0	0	0	0	0	0	0	0	0	0	0	0	0	0	0	1	0
k__Bacteria;p__Planctomycetes;c__Planctomycetia;o__Gemmatales;f__Gemmataceae;g__Gemmata	0	5	1	0	0	4	0	1	4	4	8	0	0	0	1	0	0	0	0	0	0	0	0	0	0	0	0	0	1	0	0	0	0	0	1	0	0	0	0	0	0	0	0	0	2	4	2	3	2
k__Bacteria;p__Planctomycetes;c__Planctomycetia;o__Pirellulales;f__Pirellulaceae;g__	165	386	77	769	172	1	261	495	24	24	629	134	7	228	188	300	69	116	133	233	181	191	359	17	5	165	237	109	37	108	224	94	47	403	5	65	107	178	337	227	32	239	469	392	125	41	76	95	1029
k__Bacteria;p__Proteobacteria;c__;o__;f__;g__	0	0	0	0	0	0	0	0	0	0	0	0	0	0	0	0	0	0	0	0	0	0	0	0	0	0	0	0	0	0	0	0	0	0	0	0	0	0	0	0	0	0	0	0	0	0	0	0	0
k__Bacteria;p__Proteobacteria;c__Alphaproteobacteria;o__;f__;g__	25	9	21	6	27	23	6	0	0	0	0	14	5	17	45	34	23	72	101	51	17	128	41	11	8	36	35	20	0	66	29	42	3	21	6	5	25	47	39	28	16	48	69	161	2	5	1	0	2
k__Bacteria;p__Proteobacteria;c__Alphaproteobacteria;o__BD7-3;f__;g__	0	0	0	0	0	0	0	0	0	32	0	0	0	0	0	0	0	0	0	1	0	0	0	0	0	0	0	0	0	0	0	0	0	0	0	0	0	0	0	0	0	1	0	0	0	0	0	6	0
k__Bacteria;p__Proteobacteria;c__Alphaproteobacteria;o__Caulobacterales;f__Caulobacteraceae;g__	10	171	24	21	25	688	3	219	1071	1120	460	5	5	10	0	1	4	2	4	5	4	4	2	8	3	8	7	4	150	4	7	5	5	8	5	7	3	5	8	3	1	3	4	1	567	617	284	474	385
k__Bacteria;p__Proteobacteria;c__Alphaproteobacteria;o__Caulobacterales;f__Caulobacteraceae;g__Brevundimonas	0	1	0	0	0	1	0	0	2	9	3	0	0	0	0	0	0	0	0	0	0	0	0	0	0	0	0	0	0	0	0	0	0	0	0	0	0	0	0	0	0	0	0	0	3	0	0	0	0
k__Bacteria;p__Proteobacteria;c__Alphaproteobacteria;o__Caulobacterales;f__Caulobacteraceae;g__Caulobacter	1	31	2	2	4	93	1	26	133	154	83	1	0	3	0	0	0	0	0	0	2	0	0	0	0	2	0	0	18	0	0	0	0	0	2	0	0	0	0	0	0	0	0	0	45	69	25	34	28
k__Bacteria;p__Proteobacteria;c__Alphaproteobacteria;o__Caulobacterales;f__Caulobacteraceae;g__Mycoplana	0	0	0	0	0	0	0	0	45	0	0	0	0	0	0	0	0	0	0	0	0	0	0	0	0	0	0	0	0	0	0	0	0	0	0	0	0	0	0	0	0	0	0	0	0	0	0	0	0
k__Bacteria;p__Proteobacteria;c__Alphaproteobacteria;o__Kiloniellales;f__;g__	0	0	0	0	0	0	0	0	0	0	0	1	0	0	0	3	0	0	2	0	3	3	2	0	0	0	0	0	0	5	0	2	0	1	0	0	0	1	0	0	1	1	2	16	0	0	0	0	1
k__Bacteria;p__Proteobacteria;c__Alphaproteobacteria;o__RF32;f__;g__	16	6	20	5	11	7	3	1	1	1	1	19	12	23	23	16	32	51	188	28	7	46	39	33	6	25	6	27	0	151	23	21	0	31	6	6	24	19	53	31	37	34	29	50	3	1	0	0	1
k__Bacteria;p__Proteobacteria;c__Alphaproteobacteria;o__Rhizobiales;f__;g__	0	2	0	1	3	15	0	25	43	18	18	0	0	0	0	0	0	0	0	0	0	0	0	1	0	0	0	1	4	0	1	0	1	0	0	0	0	0	0	0	0	0	1	0	11	4	4	4	8
k__Bacteria;p__Proteobacteria;c__Alphaproteobacteria;o__Rhizobiales;f__Bradyrhizobiaceae;g__	3	65	4	4	2	190	0	67	132	127	69	1	0	6	1	1	0	0	0	1	1	0	4	0	1	1	0	3	36	2	0	1	0	1	3	1	1	0	0	0	1	0	1	0	200	213	71	60	63
k__Bacteria;p__Proteobacteria;c__Alphaproteobacteria;o__Rhizobiales;f__Brucellaceae;g__Ochrobactrum	2	8	1	3	5	61	0	22	71	70	72	1	0	2	1	1	1	0	0	1	0	0	1	0	0	0	1	0	16	0	1	0	3	0	0	0	0	0	1	0	0	1	0	0	22	28	20	30	5
k__Bacteria;p__Proteobacteria;c__Alphaproteobacteria;o__Rhizobiales;f__Hyphomicrobiaceae;g__Devosia	0	4	0	0	0	1	0	1	33	7	0	0	0	0	0	0	0	0	0	0	0	0	0	0	0	0	0	0	0	0	0	0	0	0	0	0	0	0	0	0	0	0	0	0	0	5	0	0	0
k__Bacteria;p__Proteobacteria;c__Alphaproteobacteria;o__Rhizobiales;f__Methylobacteriaceae;g__Methylobacterium	0	1	1	0	0	13	0	6	90	7	6	0	0	0	0	0	0	0	0	0	0	0	0	0	0	0	0	0	1	0	1	0	0	0	0	1	0	0	0	0	0	1	0	0	6	3	2	3	6
k__Bacteria;p__Proteobacteria;c__Alphaproteobacteria;o__Rhizobiales;f__Rhizobiaceae;g__	0	1	0	1	0	6	0	9	31	16	10	0	0	0	0	0	0	0	0	0	0	0	0	0	0	0	0	0	4	0	0	0	0	0	0	0	0	0	0	0	0	0	0	0	3	7	5	4	2
k__Bacteria;p__Proteobacteria;c__Alphaproteobacteria;o__Rhodobacterales;f__Rhodobacteraceae;g__Rhodobacter	0	0	0	0	0	0	0	0	79	0	0	0	0	0	0	0	0	0	0	0	0	0	0	0	0	0	0	0	0	0	0	0	0	0	0	0	0	0	0	0	0	0	0	0	1	0	0	0	0
k__Bacteria;p__Proteobacteria;c__Alphaproteobacteria;o__Rhodospirillales;f__Acetobacteraceae;g__	5	207	38	8	0	0	0	61	0	3	1	0	0	0	0	0	0	2	1	0	0	11	0	0	1	0	0	0	0	1	0	2	3	0	1	0	0	0	0	0	2	0	1	15	1	1	1	0	0
k__Bacteria;p__Proteobacteria;c__Alphaproteobacteria;o__Rhodospirillales;f__Rhodospirillaceae;g__	2	26	7	2	4	160	18	109	331	339	278	1	1	1	1	0	0	0	0	1	2	0	0	1	1	0	2	1	46	1	3	3	1	0	1	2	1	3	1	0	0	1	1	0	98	83	51	101	77
k__Bacteria;p__Proteobacteria;c__Alphaproteobacteria;o__Rhodospirillales;f__Rhodospirillaceae;g__Constrictibacter	0	0	0	2	17	9	112	0	0	0	0	0	0	0	0	0	0	0	0	0	0	0	0	0	0	0	0	0	0	0	0	0	0	0	0	0	0	0	0	0	0	0	0	0	0	0	0	0	7
k__Bacteria;p__Proteobacteria;c__Alphaproteobacteria;o__Rickettsiales;f__;g__	13	1	1	40	2	0	26	0	0	0	0	0	0	0	0	0	0	0	0	0	0	0	0	0	0	0	0	0	0	0	0	0	0	0	0	0	0	0	0	0	0	0	0	0	0	0	0	1	0
k__Bacteria;p__Proteobacteria;c__Alphaproteobacteria;o__Rickettsiales;f__mitochondria;g__Zea	10	6	1	1	0	1	0	6	14	10	24	0	0	0	0	1	1	0	1	0	1	2	0	0	1	0	2	0	2	0	0	0	0	0	1	1	0	0	0	0	0	0	0	0	0	11	8	56	4
k__Bacteria;p__Proteobacteria;c__Alphaproteobacteria;o__Sphingomonadales;f__Sphingomonadaceae;g__	0	7	0	0	1	26	1	8	85	64	23	0	0	0	0	0	0	0	0	0	0	0	0	0	0	0	0	0	6	0	0	2	0	1	0	0	0	0	0	0	0	0	0	0	21	15	10	24	7
k__Bacteria;p__Proteobacteria;c__Alphaproteobacteria;o__Sphingomonadales;f__Sphingomonadaceae;g__Novosphingobium	0	0	0	0	0	1	0	0	8	6	2	0	0	0	0	0	0	0	0	0	0	0	0	0	0	0	0	0	0	0	0	0	0	0	0	0	0	0	0	0	0	1	0	0	1	1	0	0	0
k__Bacteria;p__Proteobacteria;c__Alphaproteobacteria;o__Sphingomonadales;f__Sphingomonadaceae;g__Sphingomonas	0	5	1	1	2	49	0	19	142	97	60	0	0	1	1	0	0	0	0	1	0	0	0	0	0	0	1	0	9	0	0	1	1	0	1	0	0	0	1	0	0	3	1	0	20	23	19	19	10
k__Bacteria;p__Proteobacteria;c__Betaproteobacteria;o__;f__;g__	0	0	0	0	0	1	0	0	0	0	0	0	0	0	0	0	0	0	0	0	0	0	0	0	0	0	0	0	0	0	0	0	0	0	0	0	0	0	0	0	0	0	0	0	0	0	0	0	0
k__Bacteria;p__Proteobacteria;c__Betaproteobacteria;o__ASSO-13;f__;g__	0	0	0	0	1	2	0	2	1	34	0	0	0	0	0	0	0	0	0	1	0	0	0	0	0	0	0	0	0	0	0	0	0	0	0	0	0	0	0	0	0	2	1	0	0	0	0	0	0
k__Bacteria;p__Proteobacteria;c__Betaproteobacteria;o__Burkholderiales;f__;g__	0	0	0	0	0	5	0	6	8	11	3	0	0	0	0	0	0	0	0	0	0	0	0	0	0	0	0	0	0	0	0	0	0	0	0	0	0	0	0	0	0	0	0	0	7	4	2	2	0
k__Bacteria;p__Proteobacteria;c__Betaproteobacteria;o__Burkholderiales;f__Alcaligenaceae;g__Sutterella	13	41	9	5	13	0	1	1	2	0	14	7	17	13	8	12	9	8	23	15	3	44	21	33	9	21	14	13	0	15	19	24	0	11	26	3	7	19	19	6	14	22	15	44	3	78	1	0	0
k__Bacteria;p__Proteobacteria;c__Betaproteobacteria;o__Burkholderiales;f__Burkholderiaceae;g__Burkholderia	141	344	131	82	261	3862	17	1376	4894	5508	3552	29	29	40	22	19	33	15	9	44	17	5	50	53	12	30	97	23	938	7	29	41	18	34	38	41	9	43	45	14	7	76	22	4	2782	1800	1161	1881	1216
k__Bacteria;p__Proteobacteria;c__Betaproteobacteria;o__Burkholderiales;f__Comamonadaceae;g__	11	25	5	2	9	200	0	133	558	264	180	4	5	3	2	3	1	0	2	0	2	3	7	1	2	4	3	2	64	4	7	7	5	4	2	0	1	4	0	0	2	2	5	1	114	96	69	79	56
k__Bacteria;p__Proteobacteria;c__Betaproteobacteria;o__Burkholderiales;f__Comamonadaceae;g__Hydrogenophaga	0	0	0	0	0	0	0	0	40	0	0	0	0	0	0	0	0	0	0	0	0	0	1	0	0	0	0	0	0	0	0	0	0	0	0	0	0	0	0	0	0	0	0	0	0	0	0	0	0
k__Bacteria;p__Proteobacteria;c__Betaproteobacteria;o__Burkholderiales;f__Oxalobacteraceae;g__	3	1	0	2	0	1	0	0	0	0	0	0	0	0	0	0	0	0	0	0	0	0	0	0	0	0	0	0	0	0	0	0	0	0	0	0	0	0	0	0	0	0	0	0	0	1	0	0	0
k__Bacteria;p__Proteobacteria;c__Betaproteobacteria;o__Burkholderiales;f__Oxalobacteraceae;g__Oxalobacter	425	166	0	33	0	23	0	0	0	0	3	33	3	5	5	28	38	6	6	6	60	65	33	1	2	11	37	30	0	11	2	9	57	21	1	4	8	27	37	16	1	9	25	25	21	32	0	1	0
k__Bacteria;p__Proteobacteria;c__Betaproteobacteria;o__Burkholderiales;f__Oxalobacteraceae;g__Ralstonia	4	32	3	2	7	141	0	125	443	449	237	0	2	0	0	0	2	3	3	2	0	4	3	1	2	0	1	1	32	0	3	5	2	0	1	2	0	1	2	0	0	5	3	4	104	77	53	96	59
k__Bacteria;p__Proteobacteria;c__Betaproteobacteria;o__Ellin6067;f__;g__	0	0	0	0	0	1	0	0	5	18	0	1	0	0	0	0	0	0	0	1	0	0	0	0	0	0	0	0	0	0	0	0	0	0	0	0	0	0	0	0	0	0	0	0	0	0	0	0	0
k__Bacteria;p__Proteobacteria;c__Betaproteobacteria;o__Gallionellales;f__Gallionellaceae;g__Gallionella	0	0	0	0	0	0	0	0	0	0	0	0	0	0	0	0	0	0	0	0	0	0	0	0	0	0	0	0	0	0	0	0	0	0	0	0	0	0	0	0	0	0	0	0	0	0	0	0	0
k__Bacteria;p__Proteobacteria;c__Betaproteobacteria;o__Hydrogenophilales;f__Hydrogenophilaceae;g__Thiobacillus	0	0	0	0	0	1	0	0	2	0	0	0	0	0	0	0	0	0	0	0	0	0	0	0	0	0	0	0	0	0	2	0	0	0	0	0	0	0	0	0	0	0	0	0	0	0	0	0	2
k__Bacteria;p__Proteobacteria;c__Betaproteobacteria;o__Methylophilales;f__;g__	0	0	0	0	0	0	0	0	0	0	0	0	0	0	0	0	0	0	0	0	0	0	0	0	0	0	0	0	0	0	1	0	0	0	0	0	0	0	0	0	0	0	0	0	0	0	0	0	0
k__Bacteria;p__Proteobacteria;c__Betaproteobacteria;o__Methylophilales;f__Methylophilaceae;g__	0	0	0	0	0	2	0	0	0	0	0	0	0	0	0	0	0	0	0	0	0	0	0	0	0	0	0	0	0	0	0	0	1	0	0	0	0	0	0	0	0	0	0	0	0	0	0	0	0
k__Bacteria;p__Proteobacteria;c__Betaproteobacteria;o__Neisseriales;f__Neisseriaceae;g__	24	6	8	5	10	7	19	8	0	1	0	0	0	0	0	0	0	0	0	0	0	0	0	1	0	0	0	0	0	0	0	0	0	0	0	0	0	0	0	0	0	0	0	0	3	0	0	1	1
k__Bacteria;p__Proteobacteria;c__Betaproteobacteria;o__Neisseriales;f__Neisseriaceae;g__Neisseria	0	0	0	0	11	1	0	0	0	1171	1	0	0	0	0	0	0	0	0	0	0	0	0	0	0	0	0	0	5	0	0	0	0	0	0	0	0	0	0	0	0	0	0	0	0	0	0	0	0
k__Bacteria;p__Proteobacteria;c__Betaproteobacteria;o__Nitrosomonadales;f__;g__	0	0	0	0	0	0	0	0	0	0	0	4	0	1	0	2	1	3	5	0	2	3	1	1	0	5	3	4	0	3	2	0	4	1	1	1	3	1	3	5	1	3	0	1	0	0	0	0	0
k__Bacteria;p__Proteobacteria;c__Betaproteobacteria;o__Rhodocyclales;f__Rhodocyclaceae;g__	2	2	0	5	0	2	0	1	9	41	0	0	0	0	0	0	0	0	0	3	0	0	0	0	0	0	0	1	4	0	0	3	0	0	0	0	0	0	0	0	0	1	0	0	8	0	1	0	8
k__Bacteria;p__Proteobacteria;c__Betaproteobacteria;o__Rhodocyclales;f__Rhodocyclaceae;g__Azoarcus	5	2	0	2	0	1	0	0	0	0	0	0	0	0	0	0	0	0	0	0	0	0	0	0	0	0	0	0	0	0	0	0	0	0	0	0	0	0	0	0	0	0	0	0	1	0	0	0	0
k__Bacteria;p__Proteobacteria;c__Betaproteobacteria;o__Rhodocyclales;f__Rhodocyclaceae;g__Candidatus Accumulibacter	0	0	0	0	0	0	0	0	0	169	0	0	0	0	0	0	0	0	0	4	0	0	0	0	0	0	0	0	0	0	0	2	0	0	0	0	0	0	0	0	0	2	0	0	0	0	0	0	0
k__Bacteria;p__Proteobacteria;c__Betaproteobacteria;o__Rhodocyclales;f__Rhodocyclaceae;g__Dechloromonas	0	1	0	0	1	3	0	0	0	103	0	0	0	0	0	0	0	0	0	2	0	0	1	0	0	0	0	0	0	0	0	3	0	0	0	0	0	0	0	0	0	4	0	0	0	1	0	0	1
k__Bacteria;p__Proteobacteria;c__Betaproteobacteria;o__Rhodocyclales;f__Rhodocyclaceae;g__Dok59	0	2	4	0	7	3	0	0	0	3	0	0	0	0	0	0	0	0	0	0	0	0	0	0	0	0	0	0	0	0	0	2	0	0	0	0	0	0	0	0	0	0	0	0	0	0	0	0	0
k__Bacteria;p__Proteobacteria;c__Betaproteobacteria;o__SC-I-84;f__;g__	0	0	0	0	0	0	0	0	0	16	0	0	0	0	0	0	0	0	0	0	0	0	0	0	0	0	0	0	0	0	0	0	0	0	0	0	0	0	0	0	0	0	0	0	0	0	0	0	0
k__Bacteria;p__Proteobacteria;c__Deltaproteobacteria;o__Desulfarculales;f__Desulfarculaceae;g__	0	0	0	0	0	1	0	0	1	0	0	0	0	0	0	0	0	0	0	0	0	0	0	0	0	0	0	0	0	0	0	0	0	0	0	0	0	0	0	0	0	0	0	0	0	0	0	0	0
k__Bacteria;p__Proteobacteria;c__Deltaproteobacteria;o__Desulfovibrionales;f__Desulfovibrionaceae;g__	185	62	110	94	97	10	30	64	11	6	19	1879	1182	706	851	1356	723	670	645	554	331	1523	2115	1442	842	757	896	893	1	381	565	891	82	1125	755	452	323	2319	814	459	288	1062	613	1626	33	113	5	10	14
k__Bacteria;p__Proteobacteria;c__Deltaproteobacteria;o__Desulfovibrionales;f__Desulfovibrionaceae;g__Bilophila	2	0	0	1	0	0	0	1	0	0	0	5	1	5	8	24	4	6	9	3	3	8	9	6	5	3	2	7	0	4	6	6	0	4	5	4	3	10	15	8	3	7	11	13	0	0	0	0	0
k__Bacteria;p__Proteobacteria;c__Deltaproteobacteria;o__Desulfovibrionales;f__Desulfovibrionaceae;g__Desulfovibrio	271	668	715	370	831	141	21	454	10	14	286	71	22	86	179	214	63	69	103	70	97	244	55	21	39	61	107	71	15	82	40	45	116	85	34	36	50	152	145	126	14	98	66	48	16	592	31	24	152
k__Bacteria;p__Proteobacteria;c__Deltaproteobacteria;o__Desulfuromonadales;f__Pelobacteraceae;g__	16	0	0	0	198	1	20	30	2	9	344	0	0	0	0	0	0	0	0	1	0	0	0	0	0	0	0	0	0	0	0	0	0	0	0	0	0	0	0	0	0	0	0	0	1	1	0	0	0
k__Bacteria;p__Proteobacteria;c__Deltaproteobacteria;o__GMD14H09;f__;g__	717	31	175	18	111	10	104	7	0	3	1	2829	36	95	134	2	79	45	68	145	91	151	943	18	16	451	0	54	0	9	21	52	20	760	10	41	451	2	73	22	6	75	208	300	30	14	5	1	45
k__Bacteria;p__Proteobacteria;c__Deltaproteobacteria;o__MBNT15;f__;g__	0	0	0	0	0	2	0	0	1	0	0	0	0	0	0	0	0	0	0	0	0	0	0	0	0	0	0	0	0	0	0	0	0	0	0	0	0	0	0	0	0	0	0	0	0	0	0	0	0
k__Bacteria;p__Proteobacteria;c__Deltaproteobacteria;o__Myxococcales;f__;g__	2	1	3	0	2	2	5	0	129	0	0	0	0	0	0	0	0	26	0	0	0	0	0	0	0	0	0	0	0	0	0	0	0	0	0	0	0	0	1	4	0	0	0	0	0	0	0	0	0
k__Bacteria;p__Proteobacteria;c__Deltaproteobacteria;o__Myxococcales;f__0319-6G20;g__	42	53	16	112	309	19	11	3	0	0	0	0	0	0	0	0	0	0	0	0	0	0	0	0	0	0	0	0	0	0	0	0	0	0	0	0	0	0	0	0	0	0	0	0	0	4	0	1	0
k__Bacteria;p__Proteobacteria;c__Deltaproteobacteria;o__PB19;f__;g__	3	0	17	0	0	0	1	0	0	0	0	0	0	0	0	0	0	0	0	0	0	0	0	0	0	0	0	0	0	0	0	0	0	0	0	0	0	0	0	0	0	0	0	0	0	0	0	0	0
k__Bacteria;p__Proteobacteria;c__Epsilonproteobacteria;o__Campylobacterales;f__Campylobacteraceae;g__Campylobacter	4	5	3	3	3	3	0	34	1	22	6	0	0	1	0	0	0	0	0	0	0	0	0	0	0	0	0	0	4	0	0	2	0	0	0	0	0	0	0	0	0	1	1	0	6	0	0	0	1
k__Bacteria;p__Proteobacteria;c__Epsilonproteobacteria;o__Campylobacterales;f__Helicobacteraceae;g__	0	0	1	1	0	22	0	11	0	0	0	0	0	1	0	0	0	10	0	0	0	9	0	0	0	3	0	0	1	0	0	0	0	0	0	0	0	0	0	2	0	0	0	7	0	2	3	1	3
k__Bacteria;p__Proteobacteria;c__Epsilonproteobacteria;o__Campylobacterales;f__Helicobacteraceae;g__Helicobacter	1	21	1	3	7	15	0	1	0	0	0	0	0	0	0	0	0	0	0	0	0	0	0	0	0	0	0	0	0	0	0	0	0	0	0	0	0	0	0	0	0	0	0	0	0	0	0	0	0
k__Bacteria;p__Proteobacteria;c__Epsilonproteobacteria;o__Campylobacterales;f__Helicobacteraceae;g__Sulfurimonas	0	0	0	0	0	0	0	0	0	1	0	0	0	0	0	0	0	0	0	0	0	0	0	0	0	0	0	0	0	0	0	0	0	0	0	0	0	0	0	0	0	0	0	0	0	0	0	0	0
k__Bacteria;p__Proteobacteria;c__Gammaproteobacteria;o__;f__;g__	0	0	0	0	0	0	0	0	0	0	0	0	0	0	0	0	0	0	0	0	0	0	0	0	0	0	0	0	0	0	0	0	0	0	0	0	0	0	0	0	0	0	0	0	0	0	0	0	0
k__Bacteria;p__Proteobacteria;c__Gammaproteobacteria;o__Aeromonadales;f__Succinivibrionaceae;g__	43	28	31	40	70	19	2	8	1	3	3	4	0	1	0	1	0	2	0	0	0	0	0	0	0	0	1	0	0	0	0	1	0	0	0	1	0	0	0	0	0	0	0	0	5	0	0	1	37
k__Bacteria;p__Proteobacteria;c__Gammaproteobacteria;o__Aeromonadales;f__Succinivibrionaceae;g__Ruminobacter	37	6	1	18	8	5	0	8	0	0	3	0	0	0	0	0	0	2	0	0	0	0	0	0	0	0	0	0	0	0	0	0	0	0	0	0	0	0	0	0	0	0	0	0	1	0	0	0	0
k__Bacteria;p__Proteobacteria;c__Gammaproteobacteria;o__Aeromonadales;f__Succinivibrionaceae;g__Succinivibrio	8	10	6	7	11	5	0	0	0	1	2	21	0	0	0	0	0	1	0	0	0	2	2	0	0	0	0	0	0	0	0	0	0	0	0	0	0	1	1	0	0	0	1	3	0	5	4	0	0
k__Bacteria;p__Proteobacteria;c__Gammaproteobacteria;o__Alteromonadales;f__Alteromonadaceae;g__Glaciecola	0	1	0	0	0	1	0	1	3	0	1	0	0	0	0	0	0	0	0	0	0	0	0	0	0	0	0	0	1	0	0	0	0	0	0	0	0	0	0	0	0	0	0	0	20	1	2	1	0
k__Bacteria;p__Proteobacteria;c__Gammaproteobacteria;o__Chromatiales;f__Chromatiaceae;g__	0	0	0	0	0	0	0	0	0	0	0	0	0	0	0	0	0	0	0	0	0	0	0	0	0	0	0	0	0	0	0	0	0	0	0	0	0	0	0	0	0	0	0	0	0	0	0	0	0
k__Bacteria;p__Proteobacteria;c__Gammaproteobacteria;o__Enterobacteriales;f__Enterobacteriaceae;g__	0	35	1	2	11	13	0	145	41	38	33	0	3	2	106	0	293	13	122	96	0	144	2	4	0	42	0	251	6	176	124	1	65	0	7	0	22	1	395	11	65	97	4	83	32	383	17	30	39
k__Bacteria;p__Proteobacteria;c__Gammaproteobacteria;o__Enterobacteriales;f__Enterobacteriaceae;g__Klebsiella	0	0	0	0	0	0	0	1	4	86	1	0	0	0	0	0	0	1	0	0	10	0	0	0	0	0	0	0	1	0	1	16	0	0	0	0	0	0	0	0	0	0	8	1	1	0	0	0	0
k__Bacteria;p__Proteobacteria;c__Gammaproteobacteria;o__Enterobacteriales;f__Enterobacteriaceae;g__Proteus	0	0	0	0	0	0	0	0	0	38	0	0	0	0	0	0	0	0	0	0	0	0	0	0	0	0	0	0	0	0	0	0	0	0	0	0	0	0	0	0	0	0	0	0	0	0	0	0	0
k__Bacteria;p__Proteobacteria;c__Gammaproteobacteria;o__HOC36;f__;g__	0	0	0	1	1	0	0	0	38	1251	4	0	0	0	0	0	0	0	0	51	1	0	0	0	0	0	0	0	6	0	0	11	2	0	0	0	0	0	0	0	0	27	0	0	16	3	0	28	1
k__Bacteria;p__Proteobacteria;c__Gammaproteobacteria;o__Methylococcales;f__;g__	0	0	0	0	0	0	0	0	0	0	0	3	0	4	7	1	1	1	4	1	0	8	2	3	2	5	1	12	0	4	3	4	0	3	2	1	0	4	2	2	0	3	3	16	0	0	0	0	0
k__Bacteria;p__Proteobacteria;c__Gammaproteobacteria;o__Pasteurellales;f__Pasteurellaceae;g__	0	0	0	0	10	7	6	0	0	0	0	0	0	0	0	0	0	0	0	0	0	0	0	0	0	0	0	0	0	0	0	0	0	0	0	0	0	0	0	0	0	0	0	0	1	0	1	1	0
k__Bacteria;p__Proteobacteria;c__Gammaproteobacteria;o__Pasteurellales;f__Pasteurellaceae;g__Actinobacillus	1	0	0	1	4	0	0	0	0	310	0	0	0	0	0	0	0	0	0	0	0	0	0	0	0	0	0	0	0	0	0	0	0	0	0	0	0	0	0	0	0	0	0	0	0	0	0	0	0
k__Bacteria;p__Proteobacteria;c__Gammaproteobacteria;o__Pasteurellales;f__Pasteurellaceae;g__Aggregatibacter	1	0	1	5	0	2	1	0	0	49	0	0	0	0	0	0	0	0	0	0	0	0	0	0	0	0	0	0	1	0	0	0	0	0	0	0	0	0	0	0	0	0	0	0	0	0	0	1	0
k__Bacteria;p__Proteobacteria;c__Gammaproteobacteria;o__Pasteurellales;f__Pasteurellaceae;g__Haemophilus	3	0	0	2	2	1	4	1	0	1	0	0	0	0	0	0	0	0	0	0	0	0	0	0	0	0	0	0	0	0	0	0	0	0	0	0	0	0	0	0	0	0	0	0	0	0	0	0	0
k__Bacteria;p__Proteobacteria;c__Gammaproteobacteria;o__Pseudomonadales;f__Moraxellaceae;g__	4	33	1	1	1	5	0	4	3	13	36	1	0	0	0	0	0	0	0	0	0	8	2	0	0	2	0	0	7	1	0	1	0	0	0	0	0	0	0	0	0	0	0	0	30	10	12	19	5
k__Bacteria;p__Proteobacteria;c__Gammaproteobacteria;o__Pseudomonadales;f__Moraxellaceae;g__Acinetobacter	3	16	0	1	1	23	0	14	26	28	16	1	0	0	0	0	0	0	0	1	0	1	2	1	0	0	2	0	4	0	1	0	1	0	0	0	0	0	0	0	0	0	0	0	36	6	4	13	12
k__Bacteria;p__Proteobacteria;c__Gammaproteobacteria;o__Pseudomonadales;f__Moraxellaceae;g__Enhydrobacter	0	0	0	0	0	1	0	0	3	1	1	0	0	0	0	0	0	0	0	0	0	0	0	0	0	0	0	0	1	0	0	0	0	0	0	0	0	0	0	0	0	0	0	0	0	2	0	1	0
k__Bacteria;p__Proteobacteria;c__Gammaproteobacteria;o__Pseudomonadales;f__Moraxellaceae;g__Moraxella	17	0	1	3	7	1	5	6	0	0	0	0	0	0	0	0	0	0	0	0	0	0	0	0	0	0	0	0	0	0	0	0	0	0	0	0	0	0	0	0	0	0	0	0	1	0	0	0	0
k__Bacteria;p__Proteobacteria;c__Gammaproteobacteria;o__Pseudomonadales;f__Moraxellaceae;g__Psychrobacter	1	5	0	1	0	0	0	0	0	0	11	1	0	0	0	0	0	0	0	0	0	0	0	1	0	0	0	0	1	0	0	0	0	0	0	0	0	0	0	0	0	0	0	0	6	1	1	3	2
k__Bacteria;p__Proteobacteria;c__Gammaproteobacteria;o__Pseudomonadales;f__Pseudomonadaceae;g__Pseudomonas	34	279	88	54	128	2685	11	1604	4618	3919	3159	21	19	29	15	17	17	13	11	19	7	47	22	17	11	22	41	6	886	8	17	26	20	18	9	10	5	15	19	6	5	20	8	9	1784	1460	1018	1956	1124
k__Bacteria;p__Proteobacteria;c__Gammaproteobacteria;o__Thiohalorhabdales;f__Thiohalorhabdaceae;g__	0	0	0	0	0	0	0	0	0	0	0	2	0	2	1	3	0	1	1	3	3	0	3	0	0	1	0	3	0	1	0	1	0	0	1	2	1	4	2	0	0	0	2	0	0	0	0	0	0
k__Bacteria;p__Proteobacteria;c__Gammaproteobacteria;o__Xanthomonadales;f__Sinobacteraceae;g__	1	2	0	0	0	20	0	9	69	39	22	0	0	0	0	0	0	0	0	0	1	0	0	0	0	0	0	0	4	0	2	1	0	0	0	0	0	0	0	0	0	0	0	0	6	22	12	6	4
k__Bacteria;p__Proteobacteria;c__Gammaproteobacteria;o__Xanthomonadales;f__Sinobacteraceae;g__Nevskia	2	7	2	1	0	62	0	43	73	74	44	0	2	0	2	0	0	1	0	1	0	0	2	0	0	0	2	0	15	1	0	1	0	0	2	0	0	1	0	1	0	0	0	0	37	30	22	28	22
k__Bacteria;p__Proteobacteria;c__Gammaproteobacteria;o__Xanthomonadales;f__Xanthomonadaceae;g__	1	0	0	0	0	7	0	0	42	59	5	0	1	0	0	0	0	0	0	2	0	1	0	0	0	0	0	0	1	0	0	0	4	0	0	0	0	0	0	0	0	1	0	0	5	2	1	3	2
k__Bacteria;p__Proteobacteria;c__Gammaproteobacteria;o__Xanthomonadales;f__Xanthomonadaceae;g__Aquimonas	0	0	0	0	0	5	0	0	376	0	8	0	0	0	0	0	0	0	0	0	0	0	0	0	0	0	0	0	0	0	2	0	0	0	0	0	0	0	0	0	0	0	0	0	0	0	0	0	0
k__Bacteria;p__Proteobacteria;c__Gammaproteobacteria;o__Xanthomonadales;f__Xanthomonadaceae;g__Ignatzschineria	0	1	0	0	0	0	0	9	32	3	0	0	0	0	0	0	0	0	0	0	0	0	0	0	0	0	0	0	1	0	1	0	0	0	0	0	0	0	0	0	0	0	0	0	0	0	0	2	1
k__Bacteria;p__Proteobacteria;c__Gammaproteobacteria;o__Xanthomonadales;f__Xanthomonadaceae;g__Luteimonas	0	0	0	0	5	1	0	0	252	8	6	0	0	0	0	0	0	0	0	0	0	0	0	0	0	0	0	0	4	0	0	0	0	0	0	0	0	0	0	0	0	0	0	0	0	0	0	0	0
k__Bacteria;p__Proteobacteria;c__Gammaproteobacteria;o__Xanthomonadales;f__Xanthomonadaceae;g__Lysobacter	0	0	0	0	0	0	0	0	0	0	0	0	0	0	0	0	0	0	0	0	0	0	0	0	0	0	0	0	0	0	0	0	0	0	0	0	0	0	0	0	0	0	0	0	0	0	0	0	0
k__Bacteria;p__Proteobacteria;c__Gammaproteobacteria;o__Xanthomonadales;f__Xanthomonadaceae;g__Rhodanobacter	3	49	6	5	8	164	0	52	306	295	136	0	1	4	0	1	0	0	1	3	1	0	0	0	0	0	1	0	54	1	1	2	4	1	0	1	1	2	1	0	0	2	2	0	97	134	49	86	69
k__Bacteria;p__Proteobacteria;c__TA18;o__PHOS-HD29;f__;g__	5	2	1	1	8	1	6	0	0	0	0	2	0	0	0	2	0	0	1	2	3	0	2	0	0	0	6	0	0	0	0	0	2	5	0	0	0	4	0	0	0	0	2	2	1	0	0	0	2
k__Bacteria;p__SR1;c__;o__;f__;g__	32	0	25	9	84	16	20	2	0	2	0	0	0	0	0	0	0	0	0	0	0	0	0	0	0	0	0	0	0	0	0	0	0	0	0	0	0	0	0	0	0	0	0	0	3	0	4	0	1
k__Bacteria;p__Spirochaetes;c__MVP-15;o__PL-11B10;f__;g__	109	17	64	22	45	31	56	1	0	1	0	0	0	0	0	0	1	0	0	0	0	0	0	0	0	0	0	0	0	0	0	0	0	0	0	0	0	0	0	0	0	0	0	0	2	0	3	0	0
k__Bacteria;p__Spirochaetes;c__Spirochaetes;o__;f__;g__	4	1	29	5	3	7	1	1	0	0	0	17	2	7	2	13	16	33	3	1	7	149	1	4	4	5	34	26	0	6	1	23	211	5	0	9	9	18	25	10	3	3	12	67	5	1	0	0	0
k__Bacteria;p__Spirochaetes;c__Spirochaetes;o__M2PT2-76;f__;g__	8	3	1	1	1	1	3	3	2	0	0	2	0	0	2	1	0	0	1	1	0	5	0	0	1	1	4	0	0	0	0	1	0	0	1	2	0	3	1	0	0	0	0	12	0	0	0	0	0
k__Bacteria;p__Spirochaetes;c__Spirochaetes;o__Sphaerochaetales;f__Sphaerochaetaceae;g__Sphaerochaeta	1	2	0	4	1	1	0	3	0	0	1	0	0	0	0	0	0	0	0	0	0	0	0	0	0	0	0	0	0	0	0	0	0	0	0	0	0	0	0	0	0	0	0	0	0	1	0	0	0
k__Bacteria;p__Spirochaetes;c__Spirochaetes;o__Spirochaetales;f__Spirochaetaceae;g__	73	40	89	84	58	19	46	6	0	1	1	10	5	10	8	16	9	19	23	16	4	16	20	7	0	9	11	8	1	14	11	7	1	13	3	14	8	15	17	14	10	14	12	19	7	0	0	0	0
k__Bacteria;p__Spirochaetes;c__Spirochaetes;o__Spirochaetales;f__Spirochaetaceae;g__Treponema	479	176	597	487	209	49	499	33	4	0	8	459	70	185	131	201	89	904	64	481	232	496	160	38	24	49	54	61	4	64	54	75	102	184	28	107	110	187	101	136	34	223	212	290	31	26	18	8	8
k__Bacteria;p__Synergistetes;c__Synergistia;o__Synergistales;f__Dethiosulfovibrionaceae;g__Pyramidobacter	218	28	131	146	134	11	65	38	2	0	3	0	0	0	0	0	0	2	0	0	0	0	0	1	0	0	0	0	0	0	0	0	0	0	1	0	1	0	0	0	0	0	0	0	11	4	3	0	0
k__Bacteria;p__Synergistetes;c__Synergistia;o__Synergistales;f__Dethiosulfovibrionaceae;g__TG5	41	17	48	298	44	3	16	12	1	0	6	0	0	0	0	0	1	0	0	0	0	0	0	0	0	0	0	0	0	0	0	1	0	0	0	0	0	0	0	0	0	0	0	0	8	5	6	2	16
k__Bacteria;p__TM7;c__TM7-3;o__CW040;f__F16;g__	18	67	15	58	61	10	30	73	18	15	416	5	0	9	2	2	1	4	1	1	0	33	2	3	13	2	4	17	65	3	1	5	12	5	0	11	1	3	1	3	5	0	2	101	30	9	609	44	284
k__Bacteria;p__Tenericutes;c__Mollicutes;o__;f__;g__	22	0	9	7	5	0	2	0	0	0	0	0	0	0	0	0	0	0	0	0	0	0	0	1	0	0	0	0	0	0	0	0	0	0	0	0	0	0	0	0	0	0	0	0	0	0	0	0	0
k__Bacteria;p__Tenericutes;c__Mollicutes;o__Acholeplasmatales;f__;g__	2	0	10	12	5	15	16	0	1	0	0	0	0	0	0	0	0	0	0	0	0	0	0	0	0	0	0	0	0	0	0	0	0	0	0	0	0	0	0	0	0	0	0	0	1	0	1	0	0
k__Bacteria;p__Tenericutes;c__Mollicutes;o__Anaeroplasmatales;f__Anaeroplasmataceae;g__	0	0	0	5	2	0	0	0	0	0	0	1	0	2	0	1	0	0	0	1	1	3	0	4	1	2	0	1	0	0	2	3	0	2	0	1	0	0	0	0	0	1	1	2	0	0	0	0	0
k__Bacteria;p__Tenericutes;c__Mollicutes;o__Anaeroplasmatales;f__Anaeroplasmataceae;g__Anaeroplasma	66	46	57	9	22	21	4	2	0	0	2	2	5	5	0	0	0	1	2	10	3	0	4	40	9	0	1	4	0	2	8	4	0	3	12	8	3	1	3	0	1	16	3	5	11	10	1	0	1
k__Bacteria;p__Tenericutes;c__Mollicutes;o__Mycoplasmatales;f__Mycoplasmataceae;g__	12	10	2	0	7	15	0	0	0	0	0	0	0	0	0	0	2	3	0	0	0	0	0	0	0	0	6	1	0	0	1	1	0	0	0	0	0	1	1	0	0	0	0	0	0	1	0	0	0
k__Bacteria;p__Tenericutes;c__Mollicutes;o__RF39;f__;g__	51	44	34	161	104	48	69	142	231	19	111	21	39	212	144	69	86	36	55	51	57	424	20	55	99	110	81	76	89	28	18	47	82	14	27	141	74	47	133	49	42	36	32	299	61	24	623	137	138
k__Bacteria;p__Tenericutes;c__RF3;o__ML615J-28;f__;g__	86	13	50	26	66	15	12	0	0	0	0	18	11	24	23	19	19	51	38	46	5	57	81	23	20	31	30	37	0	14	23	30	3	35	9	20	10	41	57	16	26	42	14	86	4	4	2	0	1
k__Bacteria;p__Verrucomicrobia;c__Opitutae;o__HA64;f__;g__	46	7	138	20	12	33	5	0	0	0	0	2	0	0	0	0	0	0	0	4	0	0	0	0	0	0	0	0	0	0	0	0	0	0	0	0	0	0	0	0	0	2	0	0	6	1	2	0	1
k__Bacteria;p__Verrucomicrobia;c__Opitutae;o__[Cerasicoccales];f__[Cerasicoccaceae];g__	11	222	2120	2011	409	546	53	371	1	1	13	57	26	125	113	172	181	578	557	386	85	199	85	32	64	80	51	274	2	327	161	347	12	53	18	39	68	184	414	427	64	223	324	150	5	32	29	4	0
k__Bacteria;p__Verrucomicrobia;c__Verruco-5;o__LD1-PB3;f__;g__	158	15	188	10	142	63	190	0	0	0	3	0	0	0	0	0	0	0	0	0	0	0	0	0	0	0	0	0	0	0	0	0	1	0	0	0	0	0	0	0	0	0	0	0	17	0	7	10	52
k__Bacteria;p__Verrucomicrobia;c__Verruco-5;o__WCHB1-41;f__;g__	297	22	197	33	143	40	178	0	0	3	8	146	11	25	71	71	62	44	60	149	127	53	244	6	8	48	217	53	0	31	136	30	57	191	9	26	47	144	97	54	8	199	90	54	33	3	8	7	44
k__Bacteria;p__Verrucomicrobia;c__Verruco-5;o__WCHB1-41;f__RFP12;g__	3902	1735	3940	969	4760	998	1662	351	268	554	1655	1422	718	672	822	990	1156	2828	4845	3295	861	1848	3002	476	848	942	1026	1668	7	3050	2354	1851	191	1729	261	581	628	2374	1584	1781	1069	3397	2577	2427	358	352	137	55	593
k__Bacteria;p__Verrucomicrobia;c__Verruco-5;o__WCHB1-41;f__WCHB1-25;g__	111	2	44	18	321	26	67	0	0	1	1	149	31	39	89	118	70	40	58	86	93	161	142	32	18	57	177	56	0	30	63	51	47	62	22	17	35	192	117	21	12	134	63	161	8	1	1	0	53
k__Bacteria;p__Verrucomicrobia;c__Verrucomicrobiae;o__Verrucomicrobiales;f__Verrucomicrobiaceae;g__	0	0	0	0	0	0	0	0	0	10	0	0	0	0	0	0	0	0	0	0	0	0	0	0	0	0	0	0	0	0	0	0	0	0	0	0	0	0	0	0	0	0	0	0	0	0	0	0	0
k__Bacteria;p__Verrucomicrobia;c__Verrucomicrobiae;o__Verrucomicrobiales;f__Verrucomicrobiaceae;g__Akkermansia	3	374	8	3	14	16	1	48	68	18	29	11940	7193	9829	9439	14711	11668	11744	11842	8183	11080	14904	14153	6216	7245	8861	13101	13496	14	14998	11185	10288	8295	10789	6291	7251	6477	16526	15115	23045	4329	8721	12731	16471	138	647	42	125	135
k__Bacteria;p__Verrucomicrobia;c__[Pedosphaerae];o__[Pedosphaerales];f__R4-41B;g__	135	29	76	27	27	3	68	4	0	2	1	0	0	1	0	0	0	0	0	0	0	0	0	1	0	0	0	0	0	0	0	0	0	0	0	0	0	0	0	0	0	0	1	0	14	0	0	0	0
k__Bacteria;p__Verrucomicrobia;c__[Spartobacteria];o__[Chthoniobacterales];f__[Chthoniobacteraceae];g__Candidatus Xiphinematobacter	0	1	0	0	0	2	0	5	2	2	1	0	0	0	0	0	0	0	0	0	0	0	0	0	0	0	0	0	0	0	0	0	0	0	0	0	0	0	1	0	0	0	0	0	6	6	4	1	2
k__Bacteria;p__Verrucomicrobia;c__[Spartobacteria];o__[Chthoniobacterales];f__[Chthoniobacteraceae];g__DA101	1	6	0	0	0	0	0	0	3	16	0	0	0	0	0	0	0	0	0	0	0	0	0	0	0	0	0	0	0	0	0	1	0	1	1	0	0	0	0	0	0	0	1	0	0	9	0	0	0
k__Bacteria;p__WPS-2;c__;o__;f__;g__	17	17	12	5	23	1	5	8	0	0	0	0	0	0	0	0	0	0	0	0	0	0	0	0	0	0	0	0	0	0	0	0	0	0	0	0	0	0	0	0	0	0	0	0	4	2	2	0	0
k__Bacteria;p__WS3;c__PRR-12;o__Sediment-1;f__PRR-10;g__	0	0	0	0	0	0	0	0	0	13	0	0	0	0	0	0	0	0	0	1	0	0	0	0	0	0	0	0	0	0	0	0	0	0	0	0	0	0	0	0	0	0	0	0	0	0	0	0	0
k__Bacteria;p__[Thermi];c__Deinococci;o__Deinococcales;f__Trueperaceae;g__B-42	0	0	0	0	0	43	0	0	0	2	10	0	0	0	0	0	0	0	0	0	0	0	0	0	0	0	0	0	0	0	0	0	0	0	0	0	0	0	0	0	0	0	1	0	0	0	0	0	0
[truncated: 50 more columns]
